# Supplementary material for: 5-Isopropyl­idene-1,3-dithiolo[4,5-d][1,3]dithiole-2-thione
Source: Acta Crystallogr Sect E Struct Rep Online. 2009 Apr 18;65(Pt 5):o1050. doi: 10.1107/S160053680901335X (PMC2977732; doi:10.1107/S160053680901335X)
Supplement: Supplementary file 2 [file e-65-o1050-Isup2.hkl]

# 
# h,k,l, Fc-squared, Fo-squared, sigma(Fo-squared) and status flag 
# 
data_I
_shelx_title
;
5-(Propan-2-ylidene)-[1,3]dithiolo[4,5-d][1,3]dithiole-2-thione
;
_shelx_refln_list_code          4 
_shelx_F_calc_maximum      124.14 
_exptl_crystal_F_000       256.00 
_reflns_d_resolution_high  0.6877 
 
loop_ 
 _symmetry_equiv_pos_as_xyz 
 'x, y, z' 
 '-x, -y, -z' 
 
_cell_length_a     7.0815 
_cell_length_b     7.1256 
_cell_length_c    10.5344 
_cell_angle_alpha  86.123 
_cell_angle_beta   84.769 
_cell_angle_gamma  71.950 
 
_shelx_F_squared_multiplier     1.000 
 
loop_ 
 _refln_index_h 
 _refln_index_k 
 _refln_index_l 
 _refln_F_squared_calc 
 _refln_F_squared_meas 
 _refln_F_squared_sigma 
 _refln_observed_status 
   1   0   0       76.21       66.23      4.98 o 
   2   0   0    15411.42    16158.91    139.06 o 
   3   0   0      241.47      237.88     17.48 o 
   4   0   0       75.02       72.93     11.36 o 
   5   0   0       12.84        9.20     10.52 o 
   6   0   0      226.80      247.41     35.11 o 
   7   0   0       12.50       32.36     22.43 o 
   8   0   0       45.18       50.82     24.12 o 
  -8   1   0        0.02      -14.66     14.86 o 
  -6   1   0       17.57       17.54     12.24 o 
  -5   1   0      199.80      270.24     41.74 o 
  -4   1   0      465.14      491.19     25.68 o 
  -3   1   0      184.16      181.49     15.76 o 
  -2   1   0      953.72      898.76     33.75 o 
  -1   1   0      105.47      142.53     14.55 o 
   0   1   0     1284.43     1365.51    145.52 o 
   1   1   0      580.67      532.02     35.25 o 
   2   1   0    13768.99    12849.63    785.40 o 
   3   1   0      317.19      314.02     13.96 o 
   4   1   0     5998.80     5677.47    232.97 o 
   5   1   0       11.21        8.43      8.01 o 
   7   1   0        0.58        6.80     13.71 o 
   8   1   0        3.18       20.45     21.09 o 
  -8   2   0        1.31        0.90     17.28 o 
  -7   2   0       27.39        9.60     16.49 o 
  -6   2   0        0.60        3.98     14.64 o 
  -5   2   0        6.74        4.16     18.16 o 
  -4   2   0       50.80       33.81     21.37 o 
  -3   2   0      104.24       99.06     21.24 o 
  -2   2   0       23.93       27.07     10.81 o 
  -1   2   0     1142.77     1149.89    117.55 o 
   0   2   0      181.90      194.63     24.40 o 
   1   2   0      669.06      682.28     64.52 o 
   2   2   0      329.80      292.25     21.43 o 
   3   2   0        1.65        5.22      4.29 o 
   4   2   0      143.88      130.72     15.01 o 
   5   2   0       61.52       84.04     18.71 o 
   6   2   0      477.85      448.32    126.89 o 
   7   2   0       18.59       60.73     19.28 o 
   8   2   0      127.28      162.29     45.67 o 
  -8   3   0        0.02       13.98     14.39 o 
  -7   3   0      188.25      270.34    110.02 o 
  -6   3   0        4.33        9.00     17.52 o 
  -5   3   0      333.86      392.31     97.53 o 
  -4   3   0       18.31       53.88     25.69 o 
  -3   3   0        0.44       -2.73     10.90 o 
  -2   3   0        3.85        4.60      9.99 o 
  -1   3   0      659.75      657.18    149.58 o 
   0   3   0      181.32      178.13     23.05 o 
   1   3   0      196.13      182.54     29.30 o 
   2   3   0      308.39      303.85     37.54 o 
   3   3   0       24.21       11.03      6.60 o 
   4   3   0        6.27        6.21      3.96 o 
   5   3   0       48.02       25.03     17.72 o 
   6   3   0        3.73       -2.22      7.73 o 
   7   3   0        2.39       22.16     18.33 o 
  -7   4   0        6.12      -17.39     22.49 o 
  -6   4   0        5.18       -2.09     19.10 o 
  -5   4   0      471.48      443.33    106.10 o 
  -4   4   0        4.49       12.08     11.20 o 
  -3   4   0     1791.18     1981.67    356.46 o 
  -2   4   0       17.64       -5.94     14.13 o 
  -1   4   0      568.84      525.60    106.30 o 
   0   4   0       75.67       69.89     19.74 o 
   1   4   0      865.24      830.88    130.61 o 
   2   4   0        6.73        7.75      6.18 o 
   3   4   0     1812.69     1853.12    173.84 o 
   4   4   0       63.57       34.60     19.92 o 
   5   4   0      381.15      380.17     29.28 o 
   6   4   0       34.38       26.41     15.10 o 
   7   4   0        5.80       -8.69     10.04 o 
  -6   5   0        0.03        2.97     18.99 o 
  -5   5   0       15.76       12.46     14.26 o 
  -4   5   0       14.19       20.03     21.42 o 
  -3   5   0      144.53      107.57     72.66 o 
  -2   5   0       90.75      146.66     50.19 o 
  -1   5   0     1718.61     1912.18    306.27 o 
   0   5   0       71.68       80.67     18.89 o 
   1   5   0     1811.02     1941.63    186.10 o 
   2   5   0        1.15       13.21     11.53 o 
   3   5   0        5.52       16.99      9.64 o 
   4   5   0       15.66       13.58      9.02 o 
   5   5   0      532.59      600.44     39.96 o 
   6   5   0        1.44       22.69     15.67 o 
  -5   6   0        0.38        5.15     19.70 o 
  -4   6   0        0.45       32.69     24.59 o 
  -3   6   0       35.09       31.17     25.38 o 
  -2   6   0        2.19       32.18     20.95 o 
  -1   6   0       20.52       16.73     19.19 o 
   0   6   0       45.45       60.99     30.09 o 
   1   6   0      146.62      164.39     28.42 o 
   2   6   0       99.77       71.08     79.73 o 
   3   6   0      544.61      631.50     49.04 o 
   4   6   0       51.69       12.72     11.36 o 
   5   6   0      104.75      128.81     21.81 o 
   6   6   0        4.55       11.56     13.47 o 
  -4   7   0       54.99       26.92     26.24 o 
  -3   7   0        8.81       28.57     25.93 o 
  -2   7   0       78.53       53.38     28.59 o 
  -1   7   0        2.09       17.06     25.69 o 
   0   7   0       15.73       49.50     36.14 o 
   1   7   0        9.99       30.86     46.20 o 
   2   7   0        0.15       13.84     15.36 o 
   3   7   0        5.11       13.49     15.78 o 
   4   7   0        0.60        7.70     15.10 o 
   5   7   0       13.97       16.46     12.96 o 
  -2   8   0      131.51      143.74     72.13 o 
  -1   8   0        1.24       12.39     20.03 o 
   0   8   0      348.39      269.26    175.04 o 
   1   8   0       12.43        6.47     17.10 o 
   2   8   0      158.21      129.37     41.19 o 
   3   8   0        6.48       18.51     18.38 o 
   4   8   0        7.59        6.71     14.35 o 
   5   8   0        0.12       -3.79     14.28 o 
   0   9   0       34.63       41.36     27.91 o 
   1   9   0        1.64       22.08     22.21 o 
   2   9   0      264.80      215.75    122.53 o 
   3   9   0        0.11       19.55     21.04 o 
   4   9   0      186.22       91.77     46.36 o 
   2  10   0        3.43        0.24     25.62 o 
   3  10   0        0.08       11.69     17.48 o 
  -3 -10   1        0.66       32.91     25.93 o 
  -4  -9   1       79.21       67.13     34.73 o 
  -3  -9   1        0.50        6.45     30.33 o 
  -2  -9   1      105.90      111.93     56.86 o 
  -1  -9   1        0.04        4.23     19.90 o 
   0  -9   1        3.03        5.35     44.11 o 
  -5  -8   1        0.10        9.53     14.09 o 
  -4  -8   1        1.01       -3.24     19.21 o 
  -3  -8   1        0.32        2.09     14.72 o 
  -2  -8   1      159.86      135.95     40.52 o 
  -1  -8   1        3.24       14.61     19.10 o 
   0  -8   1      415.71      415.26    122.85 o 
   1  -8   1        3.03        8.19     20.80 o 
   2  -8   1      125.12      136.78     61.94 o 
  -6  -7   1       16.33       18.25     20.25 o 
  -5  -7   1        0.79        0.99     12.92 o 
  -4  -7   1       54.98       64.95     22.39 o 
  -3  -7   1        0.00        5.06     15.61 o 
  -2  -7   1       24.85       59.36     28.46 o 
  -1  -7   1        5.34       20.10     48.86 o 
   0  -7   1       84.64      105.59     45.67 o 
   1  -7   1        4.41       -2.02     44.02 o 
   2  -7   1      424.19      433.29    124.46 o 
   3  -7   1        0.03        7.88     22.10 o 
   4  -7   1      235.05      160.19     77.79 o 
  -6  -6   1        4.78        2.44     14.11 o 
  -5  -6   1        0.32        3.13     12.00 o 
  -4  -6   1       25.20       10.34     18.40 o 
  -3  -6   1        0.00        8.34     13.54 o 
  -2  -6   1       63.02       46.60     20.25 o 
  -1  -6   1        2.60       -3.63     14.64 o 
   0  -6   1       55.06       13.10     23.79 o 
   1  -6   1        0.08       18.14     17.98 o 
   2  -6   1        0.80        9.53     17.78 o 
   3  -6   1        9.22        0.75     42.41 o 
   4  -6   1       96.70       70.24     42.77 o 
   5  -6   1        6.32       10.19     19.24 o 
  -7  -5   1      149.34      199.08     43.91 o 
  -6  -5   1        1.43       38.78     25.77 o 
  -5  -5   1      372.22      441.01     27.26 o 
  -4  -5   1        9.87       17.28     17.17 o 
  -3  -5   1       58.60       60.16     19.74 o 
  -2  -5   1       16.90       19.94     12.55 o 
  -1  -5   1       43.41       32.29     15.91 o 
   0  -5   1       10.77       13.32     26.92 o 
   1  -5   1       14.73       15.34     14.61 o 
   2  -5   1        0.32       -1.14     16.11 o 
   3  -5   1        4.87       16.84     21.17 o 
   4  -5   1        0.07       -1.32     19.48 o 
   5  -5   1        1.62        2.53     19.13 o 
   6  -5   1        3.62       -5.96     23.02 o 
   7  -5   1        0.61       31.85     27.34 o 
  -7  -4   1        0.79       -5.17     12.61 o 
  -6  -4   1        1.45        7.07     10.19 o 
  -5  -4   1      533.85      484.50     73.50 o 
  -4  -4   1        7.31       12.17      8.65 o 
  -3  -4   1     2347.79     2274.08    132.40 o 
  -2  -4   1        2.77       10.45      7.00 o 
  -1  -4   1      884.17      937.91     91.70 o 
   0  -4   1       70.29       75.65     21.99 o 
   1  -4   1      124.89      108.85     44.38 o 
   2  -4   1      105.34      130.14     24.46 o 
   3  -4   1      371.56      397.51     46.59 o 
   4  -4   1       57.97       49.13     32.82 o 
   5  -4   1       44.47       23.79     21.94 o 
   6  -4   1        9.15        9.62     19.81 o 
   7  -4   1        0.23        6.43     14.26 o 
  -8  -3   1        3.58       -4.31     15.17 o 
  -7  -3   1       11.37       13.05     18.29 o 
  -6  -3   1        1.58        6.85     10.90 o 
  -5  -3   1        0.02        2.69      2.97 o 
  -4  -3   1        3.22       -2.86      3.37 o 
  -3  -3   1     1020.63     1001.86     31.01 o 
  -2  -3   1        0.91        2.29      5.08 o 
  -1  -3   1     6958.01     7209.88    698.87 o 
   0  -3   1       17.17       22.23     15.01 o 
   2  -3   1        6.56        3.83     11.40 o 
   3  -3   1       74.49       77.77     18.67 o 
   4  -3   1        2.67        7.31     10.87 o 
   5  -3   1      293.14      308.71     42.49 o 
   6  -3   1       14.44       23.24     20.54 o 
   7  -3   1      125.66      129.52     62.95 o 
   8  -3   1        5.49       20.87     16.99 o 
  -8  -2   1        1.79       -2.09     15.85 o 
  -7  -2   1        3.31        9.75     15.63 o 
  -6  -2   1        7.77       77.85     26.21 o 
  -5  -2   1       30.67       60.05     40.10 o 
  -4  -2   1       18.22        8.45     10.41 o 
  -3  -2   1       41.33       37.27      6.58 o 
  -2  -2   1       66.82       60.87      9.62 o 
  -1  -2   1      238.89      252.71     14.03 o 
   0  -2   1      344.49      325.72     30.97 o 
   1  -2   1     3158.89     3544.84    313.24 o 
   2  -2   1       97.02       89.97     16.75 o 
   3  -2   1     2967.73     3446.66    623.31 o 
   4  -2   1        1.36       15.43     12.85 o 
   5  -2   1      446.08      540.75     54.30 o 
   6  -2   1        1.29       24.78     22.89 o 
   7  -2   1        9.86       43.89     30.51 o 
   8  -2   1        0.02        6.87     14.06 o 
  -8  -1   1       38.79       28.04     26.35 o 
  -7  -1   1        0.45       14.17     20.12 o 
  -6  -1   1        8.93        4.75      9.82 o 
  -5  -1   1        4.13        2.88      3.43 o 
  -4  -1   1       10.37        5.90      3.94 o 
  -3  -1   1        0.30        0.77      6.89 o 
  -2  -1   1      116.41      128.31     24.48 o 
  -1  -1   1       21.31       28.97      6.32 o 
   0  -1   1      317.44      298.51     34.73 o 
   1  -1   1      127.88      145.47     22.41 o 
   2  -1   1       31.69       22.06      8.25 o 
   3  -1   1        0.19       -7.00      7.00 o 
   4  -1   1      148.87      170.01     63.20 o 
   5  -1   1      188.65      276.36     72.36 o 
   6  -1   1       42.36       31.41     17.61 o 
   7  -1   1      100.76      166.14     37.93 o 
   8  -1   1        1.74       11.53     16.84 o 
  -8   0   1       42.31       81.53     44.42 o 
  -7   0   1        1.66       -0.81     14.94 o 
  -6   0   1      279.53      313.78     30.45 o 
  -5   0   1       13.92       16.75     11.62 o 
  -4   0   1       26.86       35.88     12.04 o 
  -3   0   1      162.10      157.80     12.35 o 
  -2   0   1     1894.36     1834.23     51.86 o 
  -1   0   1      335.25      326.44     18.38 o 
   1   0   1      222.24      273.40     26.72 o 
   2   0   1       44.50       41.58      7.53 o 
   3   0   1        1.68        7.29      6.54 o 
   4   0   1       60.76       74.38     18.12 o 
   5   0   1       41.60       44.64     20.71 o 
   6   0   1        8.66        5.83     16.68 o 
   7   0   1       11.33       23.88     17.59 o 
   8   0   1        0.72        8.28     13.91 o 
  -9   1   1        0.77       13.76     19.52 o 
  -8   1   1        0.68       55.93     35.11 o 
  -7   1   1        2.30       24.30     20.84 o 
  -6   1   1       95.97      153.38     25.69 o 
  -5   1   1        1.67       30.97     18.69 o 
  -4   1   1     1056.11     1032.43     35.87 o 
  -3   1   1        7.33        1.80      6.78 o 
  -2   1   1      727.53      585.74     21.57 o 
  -1   1   1        2.29        2.75      4.60 o 
   0   1   1     5183.42     4880.71    252.24 o 
   1   1   1       86.29       99.25     14.20 o 
   2   1   1    13466.68    12851.97    728.17 o 
   3   1   1      288.10      293.88     21.69 o 
   4   1   1     2918.15     3076.86    144.92 o 
   5   1   1      126.36      117.83     29.14 o 
   6   1   1       82.59       72.70     25.56 o 
   7   1   1        4.08        3.46      6.98 o 
   8   1   1        8.12       23.09     22.19 o 
  -8   2   1        1.87      -14.20     18.93 o 
  -7   2   1       14.65       23.71     23.13 o 
  -6   2   1        0.29       15.30     23.66 o 
  -5   2   1       61.59       64.38     33.92 o 
  -4   2   1      102.67      117.06     42.77 o 
  -3   2   1      151.79      158.98     21.60 o 
  -2   2   1     1732.29     1615.60    127.73 o 
  -1   2   1        0.33        5.81      6.56 o 
   0   2   1     3851.73     3861.24    407.59 o 
   1   2   1      247.74      276.38     34.24 o 
   2   2   1        0.97       10.37      3.92 o 
   3   2   1      134.32      135.63     14.46 o 
   4   2   1     2757.47     3027.30    213.35 o 
   5   2   1        7.59        1.34      5.39 o 
   6   2   1     1909.61     1811.82    413.47 o 
   7   2   1        3.19       31.65     21.68 o 
  -8   3   1        1.43      -11.93     20.01 o 
  -7   3   1       33.24       61.78     36.16 o 
  -6   3   1        8.44       10.74     21.72 o 
  -5   3   1      119.77      153.64     27.67 o 
  -4   3   1        3.86        3.57     14.04 o 
  -3   3   1      280.78      318.70    106.20 o 
  -2   3   1        3.96       16.95     10.59 o 
  -1   3   1      873.58     1010.43    238.43 o 
   0   3   1      217.33      272.95     40.78 o 
   1   3   1      924.63     1164.01    155.94 o 
   2   3   1     1264.96     1325.43    149.74 o 
   3   3   1      137.94      153.81     26.77 o 
   4   3   1      518.34      517.68     24.44 o 
   5   3   1        1.91        5.30      7.29 o 
   6   3   1       32.00        9.97      7.95 o 
   7   3   1       12.63        1.14      8.43 o 
  -7   4   1        0.15       -0.97     23.29 o 
  -6   4   1        0.38        7.97     20.29 o 
  -5   4   1      124.11      157.43     41.40 o 
  -4   4   1       10.64       19.06     17.81 o 
  -3   4   1      538.80      599.24    122.80 o 
  -2   4   1       22.46        9.02     40.37 o 
  -1   4   1      470.08      409.91     54.02 o 
   0   4   1        0.40        7.20     10.76 o 
   1   4   1      263.28      252.01     66.60 o 
   2   4   1       20.87       20.34     14.68 o 
   3   4   1      207.87      260.11     30.42 o 
   4   4   1        0.65        2.95      6.16 o 
   5   4   1      119.51      126.51     23.40 o 
   6   4   1       36.26       63.52     19.19 o 
  -6   5   1        1.12       -5.52     20.43 o 
  -5   5   1       35.01       38.19     24.37 o 
  -4   5   1        0.19      -15.41     17.92 o 
  -3   5   1      163.68      115.98     33.57 o 
  -2   5   1        3.15       -7.31     15.43 o 
  -1   5   1     1486.77     1641.60    302.13 o 
   0   5   1       34.65       30.57     16.22 o 
   1   5   1     1219.53     1320.86    185.27 o 
   2   5   1       45.21       64.62     20.54 o 
   3   5   1       70.84       66.98     31.01 o 
   4   5   1        0.19       -2.93      9.57 o 
   5   5   1       13.46        3.92      8.87 o 
   6   5   1       10.48        1.74     28.88 o 
  -5   6   1       45.84       21.94     27.18 o 
  -4   6   1        5.34       12.92     21.24 o 
  -3   6   1      158.04      166.19     50.01 o 
  -2   6   1        0.17       20.16     15.87 o 
  -1   6   1        4.27       15.32     16.16 o 
   0   6   1        4.22       11.12     16.53 o 
   1   6   1     1033.95     1104.12     66.15 o 
   2   6   1        1.22        8.67     11.23 o 
   3   6   1     1408.79     1730.12    154.97 o 
   4   6   1        6.06        9.29     37.26 o 
   5   6   1      219.22      236.32     33.06 o 
   6   6   1        8.37       -9.33      9.33 o 
  -4   7   1        5.32       -3.65     20.80 o 
  -3   7   1        6.78        2.91     32.09 o 
  -2   7   1        8.47       21.79     24.26 o 
  -1   7   1      124.98      117.10     42.37 o 
   0   7   1        2.40        0.48     16.11 o 
   1   7   1       85.97      102.51     27.98 o 
   2   7   1        4.56        5.13     15.52 o 
   3   7   1       76.89       78.65     22.43 o 
   4   7   1       18.05       24.15     20.01 o 
   5   7   1      366.53      405.37     88.28 o 
  -2   8   1        1.41       13.07     34.38 o 
  -1   8   1        2.41       29.87     20.67 o 
   0   8   1        0.00        5.61     13.76 o 
   1   8   1        5.23       12.90     22.03 o 
   2   8   1        0.09       14.00     37.90 o 
   3   8   1       36.10       25.53     22.52 o 
   4   8   1        0.00        0.13     21.70 o 
   5   8   1        4.34        8.69     14.88 o 
  -1   9   1        0.38       66.05     31.69 o 
   0   9   1        0.05       -0.46     22.21 o 
   1   9   1        0.23       23.22     24.04 o 
   2   9   1       20.28       14.44     15.76 o 
   3   9   1        1.65       51.77     34.64 o 
   4   9   1       15.40       13.82     18.99 o 
   5   9   1        0.00       24.76     28.66 o 
   2  10   1        4.23       32.73     29.76 o 
   3  10   1        1.17      115.11     56.90 o 
   4  10   1       17.52       -6.45     20.62 o 
  -4 -10   2        2.62      -19.72     24.65 o 
  -3 -10   2        3.46      -10.37     21.04 o 
  -5  -9   2        4.43       19.79     16.05 o 
  -4  -9   2       10.25       12.92     17.43 o 
  -3  -9   2        5.13        8.14     22.12 o 
  -2  -9   2        4.96       10.04     51.81 o 
  -1  -9   2        2.75        2.36     19.30 o 
   0  -9   2        2.48        6.32     71.09 o 
  -4  -8   2       83.69       54.54     22.14 o 
  -3  -8   2        1.21       21.02     20.34 o 
  -2  -8   2        3.54       -2.88     14.42 o 
  -1  -8   2        3.91       -0.24     20.36 o 
   0  -8   2       67.38       38.81     26.44 o 
   1  -8   2        1.95      -10.41     18.38 o 
   2  -8   2       10.63        3.28     26.74 o 
  -6  -7   2        8.05       10.08     19.68 o 
  -5  -7   2        5.84        4.40     18.38 o 
  -4  -7   2      110.23      118.47     38.39 o 
  -3  -7   2       18.69        5.57     16.20 o 
  -2  -7   2      342.89      292.54     51.82 o 
  -1  -7   2       15.03       -0.95     17.96 o 
   0  -7   2       27.54       31.83     24.48 o 
   1  -7   2        2.92        7.07     34.60 o 
   2  -7   2       89.99       29.80     49.90 o 
   3  -7   2        0.23       -2.64     23.81 o 
   4  -7   2       66.74        9.88     43.65 o 
  -7  -6   2        5.57        2.38     15.61 o 
  -6  -6   2        2.27        7.11     18.25 o 
  -5  -6   2       20.63       12.26     22.89 o 
  -4  -6   2        8.91       16.13     19.74 o 
  -3  -6   2        3.21        8.43     27.80 o 
  -2  -6   2       37.99       46.99     21.17 o 
  -1  -6   2        7.65       27.07     19.77 o 
   0  -6   2      281.27      288.83     42.55 o 
   1  -6   2       17.23       31.01     23.64 o 
   2  -6   2       72.59       72.81     30.90 o 
   3  -6   2        5.16       -0.53     22.27 o 
   4  -6   2       37.65       18.03     44.66 o 
   5  -6   2        0.67       -5.48     43.32 o 
  -7  -5   2       38.23       30.75     26.17 o 
  -6  -5   2       17.87        7.88     15.52 o 
  -5  -5   2       37.27       62.05     43.16 o 
  -4  -5   2       88.81       80.83     25.60 o 
  -3  -5   2        2.44       10.26      8.98 o 
  -2  -5   2      122.37      102.20     20.05 o 
  -1  -5   2       22.82       33.76     18.86 o 
   0  -5   2      103.22       97.32     55.43 o 
   1  -5   2        3.87       16.27     21.26 o 
   2  -5   2      139.39      139.60     28.31 o 
   3  -5   2        0.41        0.48     12.96 o 
   4  -5   2       47.96       23.90     32.33 o 
   5  -5   2        0.02        5.74     27.97 o 
   6  -5   2        3.12        4.89     20.05 o 
  -7  -4   2       47.75       48.40     29.74 o 
  -6  -4   2        7.34        9.90     11.64 o 
  -5  -4   2       92.38       51.31     26.55 o 
  -4  -4   2        7.89        7.26      6.47 o 
  -3  -4   2      831.18      759.09     65.64 o 
  -2  -4   2       25.78       35.15     14.20 o 
  -1  -4   2      482.51      489.81     55.49 o 
   0  -4   2      208.87      217.44     33.57 o 
   1  -4   2       25.14       25.07     14.66 o 
   2  -4   2      118.23       94.46     20.98 o 
   3  -4   2        0.67       25.73     17.30 o 
   4  -4   2       41.30        6.82     29.36 o 
   5  -4   2        0.19        5.94     13.82 o 
   6  -4   2       10.24        5.74     17.32 o 
   7  -4   2        0.11       13.27     21.90 o 
  -8  -3   2        4.67       25.86     24.34 o 
  -7  -3   2      219.23      267.84     55.10 o 
  -6  -3   2       21.84       13.01     15.43 o 
  -5  -3   2      783.72      920.73     63.50 o 
  -4  -3   2        9.71       11.16      4.42 o 
  -3  -3   2       53.93       44.73      8.91 o 
  -2  -3   2       11.01       16.66      8.89 o 
  -1  -3   2     1626.69     1734.25     70.96 o 
   0  -3   2       67.28       91.75     19.41 o 
   1  -3   2     1787.62     1933.54    218.81 o 
   2  -3   2        3.01       11.93     10.65 o 
   3  -3   2      210.87      233.40     37.14 o 
   4  -3   2        0.76        4.95     14.70 o 
   5  -3   2        0.78        2.51     14.66 o 
   6  -3   2        0.08        2.11     15.89 o 
   7  -3   2        1.84        5.72     10.63 o 
   8  -3   2        0.02        7.13     12.04 o 
  -8  -2   2        0.35        4.60     19.10 o 
  -7  -2   2        7.38       -1.83     14.04 o 
  -6  -2   2        5.72        5.94     12.61 o 
  -5  -2   2       87.10       88.49     20.36 o 
  -4  -2   2       89.46       85.28     21.09 o 
  -3  -2   2     1049.22     1011.09     36.19 o 
  -2  -2   2      206.30      211.06     17.17 o 
  -1  -2   2      582.23      550.26     21.13 o 
   0  -2   2      180.60      163.41     21.40 o 
   1  -2   2     1235.62     1353.32    214.79 o 
   2  -2   2        2.38       -0.84      9.64 o 
   3  -2   2     2082.73     2332.07    338.44 o 
   4  -2   2        2.48       -0.77     11.64 o 
   5  -2   2      386.91      426.15     51.98 o 
   6  -2   2        1.62        2.66     11.69 o 
   7  -2   2        0.33        1.30      8.78 o 
   8  -2   2        0.92       -1.89     17.61 o 
  -8  -1   2        6.93       48.60     25.33 o 
  -7  -1   2       13.10       -4.91     14.42 o 
  -6  -1   2        0.12        8.94     14.75 o 
  -5  -1   2        7.11       27.75     16.55 o 
  -4  -1   2        1.45       47.81     19.92 o 
  -3  -1   2       11.16       -0.07      7.95 o 
  -2  -1   2        0.03        3.83      5.72 o 
  -1  -1   2      168.89      157.68     11.56 o 
   0  -1   2       15.76       31.26     10.24 o 
   1  -1   2      176.45      173.04     23.58 o 
   2  -1   2       13.62        7.59      6.74 o 
   3  -1   2      358.73      387.59     71.34 o 
   4  -1   2        3.29        8.17     10.10 o 
   5  -1   2      910.32     1152.63    102.60 o 
   6  -1   2        0.21       30.79     21.72 o 
   7  -1   2      288.02      289.33     78.63 o 
   8  -1   2        0.41        4.62     10.08 o 
  -9   0   2        0.01       19.85     25.09 o 
  -8   0   2       22.22       43.65     31.83 o 
  -7   0   2        1.50        5.19     15.76 o 
  -6   0   2      250.21      237.05     28.82 o 
  -5   0   2       44.78        7.07     19.48 o 
  -4   0   2      414.51      413.77     39.19 o 
  -3   0   2      203.95      175.18     14.55 o 
  -2   0   2      218.69      183.86     19.00 o 
  -1   0   2      215.11      201.88     18.63 o 
   0   0   2      132.22      118.84     10.77 o 
   1   0   2       14.92       20.56      6.41 o 
   2   0   2        3.31        4.03      3.59 o 
   3   0   2       43.50       39.00      9.24 o 
   4   0   2        2.03        8.61      6.63 o 
   5   0   2        5.98        8.14     17.52 o 
   6   0   2        8.96       37.55     20.65 o 
   7   0   2      100.81       80.76     56.00 o 
  -8   1   2       63.83       47.85     28.00 o 
  -7   1   2        0.02       13.27     21.17 o 
  -6   1   2        0.17        4.69     23.64 o 
  -5   1   2       12.68       21.00     14.77 o 
  -4   1   2      765.07      733.39     61.85 o 
  -3   1   2       45.02       34.32      9.86 o 
  -2   1   2     2513.15     2223.68    101.02 o 
  -1   1   2       48.47       31.57     10.46 o 
   0   1   2     1284.25     1299.67     81.35 o 
   1   1   2       11.20       10.54      4.67 o 
   2   1   2      174.60      176.54     12.79 o 
   3   1   2        7.41        5.66      2.86 o 
   4   1   2       13.42       12.30      6.78 o 
   5   1   2        6.18        3.15     10.65 o 
   6   1   2        2.69       -7.99      7.99 o 
   7   1   2        1.96        6.54     22.52 o 
  -8   2   2       18.80       67.64     40.26 o 
  -7   2   2        7.08        9.20     20.07 o 
  -6   2   2      218.49      197.72     42.82 o 
  -5   2   2       30.00       32.66     20.40 o 
  -4   2   2      144.00      123.16     22.43 o 
  -3   2   2        6.81       12.59     13.36 o 
  -2   2   2      554.90      511.74     27.09 o 
  -1   2   2       72.98       57.70     13.58 o 
   0   2   2     3775.54     3648.37    205.94 o 
   1   2   2      383.15      390.88     48.57 o 
   2   2   2      845.28      742.15     60.88 o 
   3   2   2      110.95       82.62     13.12 o 
   4   2   2       23.09       28.04      7.00 o 
   5   2   2       33.27       34.42     18.53 o 
   6   2   2       65.11       52.43     18.64 o 
   7   2   2        9.72        6.60     16.82 o 
  -7   3   2        3.02       13.36     21.48 o 
  -6   3   2        3.50        7.18     15.74 o 
  -5   3   2        0.10        4.29     34.23 o 
  -4   3   2       56.94       47.61     24.17 o 
  -3   3   2       27.28       11.95     13.32 o 
  -2   3   2      112.31       99.96     24.46 o 
  -1   3   2       80.91      107.49     18.23 o 
   0   3   2      263.64      281.66     70.24 o 
   1   3   2       66.68       45.46     11.84 o 
   2   3   2     1924.57     1886.01    448.80 o 
   3   3   2        0.11        2.16      2.40 o 
   4   3   2      550.67      548.43     59.55 o 
   5   3   2        3.45        5.92      6.91 o 
   6   3   2       11.98       17.01     11.89 o 
   7   3   2        2.02       -4.36      6.89 o 
  -7   4   2        0.95       26.70     28.08 o 
  -6   4   2        7.31        6.78     55.03 o 
  -5   4   2       10.19       16.90     19.28 o 
  -4   4   2       36.96       52.36     26.17 o 
  -3   4   2       65.43       51.77     30.86 o 
  -2   4   2       25.18       25.88     17.32 o 
  -1   4   2       84.32       74.60     51.95 o 
   0   4   2        2.97        1.56     10.26 o 
   1   4   2       60.04       42.37     10.90 o 
   2   4   2       83.41       95.66     16.13 o 
   3   4   2       17.98       12.00      7.84 o 
   4   4   2      495.12      622.56    148.15 o 
   5   4   2        4.45       10.15      6.25 o 
   6   4   2      287.81      339.43     76.88 o 
  -6   5   2        0.09       16.02     15.65 o 
  -5   5   2       82.52      122.45     56.66 o 
  -4   5   2        0.13        7.51     18.11 o 
  -3   5   2        6.00       61.14     35.30 o 
  -2   5   2        6.54       23.51     21.24 o 
  -1   5   2      105.75      103.72     39.27 o 
   0   5   2       26.27        8.52     15.06 o 
   1   5   2      263.15      244.44     37.76 o 
   2   5   2       17.10        9.77     19.90 o 
   3   5   2      197.46      211.53     53.27 o 
   4   5   2        4.67        4.89      7.46 o 
   5   5   2       74.24       45.30     16.99 o 
   6   5   2       23.13       29.43     20.23 o 
  -5   6   2       85.11       84.21     51.11 o 
  -4   6   2        3.18       27.78     22.58 o 
  -3   6   2      329.93      357.17    110.29 o 
  -2   6   2        2.66        0.00     21.77 o 
  -1   6   2      125.15      125.76     27.65 o 
   0   6   2        0.81       15.21     11.23 o 
   1   6   2       62.62       36.38     16.71 o 
   2   6   2        6.11        8.76     14.61 o 
   3   6   2      250.30      296.69     37.93 o 
   4   6   2       14.60        1.91     10.90 o 
   5   6   2      109.56      154.48     21.31 o 
   6   6   2        3.38       -3.98     10.19 o 
  -4   7   2        0.15       15.65     17.94 o 
  -3   7   2       40.83       43.80     29.71 o 
  -2   7   2        3.98       -4.42     15.10 o 
  -1   7   2      345.92      388.28     86.10 o 
   0   7   2        8.10        5.17     18.29 o 
   1   7   2      232.41      210.80     38.46 o 
   2   7   2        1.82       27.89     30.13 o 
   3   7   2        9.36        5.44      9.99 o 
   4   7   2        0.10        2.42     11.53 o 
   5   7   2      152.25       83.73     25.40 o 
   6   7   2        1.54        7.51     14.04 o 
  -2   8   2        2.40        7.95     46.07 o 
  -1   8   2        0.16       -7.18     20.80 o 
   0   8   2        2.98       10.50     19.48 o 
   1   8   2      105.45      104.62     45.15 o 
   2   8   2        4.41       15.67     17.81 o 
   3   8   2      149.27      187.15     56.64 o 
   4   8   2        1.14        1.01     10.30 o 
   5   8   2        4.28        1.63     13.76 o 
   0   9   2       16.63       17.89     20.91 o 
   1   9   2        4.14       12.79     21.06 o 
   2   9   2        5.91       24.96     27.51 o 
   3   9   2        3.44        3.52     26.37 o 
   4   9   2        1.87       19.39     21.99 o 
   5   9   2       24.30        4.36     16.90 o 
   2  10   2       23.05       25.93     21.42 o 
   4  10   2        4.60       42.79     34.47 o 
  -3 -10   3       51.09      109.15     58.97 o 
  -5  -9   3        4.35       94.69     53.92 o 
  -4  -9   3        0.08       10.39     16.86 o 
  -3  -9   3        0.10       -0.97     14.24 o 
  -2  -9   3        7.36        4.23     23.37 o 
  -1  -9   3       28.66       33.50     32.00 o 
   0  -9   3        9.75      -12.52     22.47 o 
  -6  -8   3       19.18       31.36     35.08 o 
  -5  -8   3        8.10       49.57     34.62 o 
  -4  -8   3        0.45       11.38     14.81 o 
  -3  -8   3        6.17       11.31     40.26 o 
  -2  -8   3       15.96        6.91     17.85 o 
  -1  -8   3        1.04       36.12     25.42 o 
   0  -8   3        3.88       15.96     17.85 o 
   1  -8   3        3.83       -6.93     23.15 o 
   2  -8   3        3.66       21.64     22.14 o 
  -6  -7   3        2.92      -10.43     21.06 o 
  -5  -7   3        1.48       24.21     24.74 o 
  -4  -7   3      174.36      158.75     38.19 o 
  -3  -7   3       15.21       29.65     19.92 o 
  -2  -7   3      266.89      203.89     86.74 o 
  -1  -7   3       46.10       77.32     35.79 o 
   0  -7   3       11.47       -9.86     19.72 o 
   1  -7   3       29.50       45.01     32.00 o 
   2  -7   3       23.06        5.35     27.76 o 
   3  -7   3        5.21        5.81     22.23 o 
  -7  -6   3        6.05       24.32     22.03 o 
  -6  -6   3      464.95      498.90    124.64 o 
  -5  -6   3        1.06        2.97     14.77 o 
  -4  -6   3      493.80      564.45     54.69 o 
  -3  -6   3       11.08       24.41     13.60 o 
  -2  -6   3       26.98       51.33     26.46 o 
  -1  -6   3       22.33        3.04     12.22 o 
   0  -6   3      748.62      756.41     60.58 o 
   1  -6   3        0.19        2.62     27.64 o 
   2  -6   3      314.35      311.55     74.17 o 
   3  -6   3        7.43       41.69     29.85 o 
   4  -6   3        0.33       18.27     17.10 o 
   5  -6   3        3.51       -3.50     20.78 o 
  -7  -5   3        0.75      -16.62     18.40 o 
  -6  -5   3        5.30        7.31     14.61 o 
  -5  -5   3       88.32       76.69     21.07 o 
  -4  -5   3      484.24      611.14     32.48 o 
  -3  -5   3      178.85      246.48     28.27 o 
  -2  -5   3     1546.91     1579.18     98.12 o 
  -1  -5   3       30.77       20.38     22.14 o 
   0  -5   3      393.38      394.22     52.18 o 
   1  -5   3       28.31       12.85     41.34 o 
   2  -5   3      156.28      173.70     28.90 o 
   3  -5   3       41.55       20.65     21.70 o 
   4  -5   3      276.42      285.94     71.74 o 
   5  -5   3        4.56       22.23     16.93 o 
   6  -5   3       16.34       13.76     19.30 o 
  -8  -4   3        0.00       -0.35     17.98 o 
  -7  -4   3       18.55       66.96     28.46 o 
  -6  -4   3       11.35       -4.80     12.96 o 
  -5  -4   3       79.97       85.47     31.78 o 
  -4  -4   3      100.33      106.03     15.58 o 
  -3  -4   3        0.32        2.86      7.44 o 
  -2  -4   3       40.88       50.63     16.51 o 
  -1  -4   3      269.81      236.12     78.51 o 
   0  -4   3      189.09      217.96     29.12 o 
   1  -4   3      302.43      272.06     38.18 o 
   2  -4   3      279.20      287.15     44.38 o 
   3  -4   3       26.99       11.12     16.13 o 
   4  -4   3        1.28       17.34     16.71 o 
   5  -4   3        4.36       18.05     15.78 o 
   6  -4   3       39.16       62.66     38.21 o 
   7  -4   3        3.29       14.72     17.04 o 
  -8  -3   3        0.76        0.18     20.69 o 
  -7  -3   3      108.69      147.52     37.86 o 
  -6  -3   3       14.97       77.61     21.24 o 
  -5  -3   3      144.91      122.04     24.68 o 
  -4  -3   3       40.62       34.07     19.17 o 
  -3  -3   3      121.77      149.75     37.14 o 
  -2  -3   3        0.68        1.36      7.13 o 
  -1  -3   3      857.92      893.35     36.55 o 
   0  -3   3      306.20      318.67     58.63 o 
   1  -3   3      200.08      217.62     33.73 o 
   2  -3   3      232.75      236.99     37.49 o 
   3  -3   3       18.54       37.73     21.35 o 
   4  -3   3       12.60       25.36     23.02 o 
   5  -3   3       26.15       36.27     26.39 o 
   6  -3   3        0.00        2.18     17.94 o 
   7  -3   3        0.63       -8.28     17.70 o 
  -9  -2   3       56.01       29.01     35.02 o 
  -8  -2   3        0.70       29.78     33.70 o 
  -7  -2   3       28.16       39.84     26.15 o 
  -6  -2   3        4.82        4.69     14.17 o 
  -5  -2   3      504.30      463.47     40.30 o 
  -4  -2   3        7.17       36.23     14.37 o 
  -3  -2   3     3535.41     3096.27    199.59 o 
  -2  -2   3       14.43       19.28      7.68 o 
  -1  -2   3     1538.01     1537.74     39.07 o 
   0  -2   3      186.81      189.54     18.74 o 
   1  -2   3      300.97      378.01     33.78 o 
   2  -2   3       26.39       18.75     14.13 o 
   3  -2   3      805.08      864.99    166.31 o 
   4  -2   3       29.56       51.90     21.37 o 
   5  -2   3      131.09      165.16     32.01 o 
   6  -2   3       27.51       15.28     15.94 o 
   7  -2   3        0.79        3.72     11.01 o 
  -9  -1   3        2.96      -14.28     21.39 o 
  -8  -1   3        7.84       75.65     39.53 o 
  -7  -1   3      155.98      161.68     40.74 o 
  -6  -1   3       32.74       85.86     31.26 o 
  -5  -1   3      531.21      568.73     47.30 o 
  -4  -1   3        1.30       19.74     12.46 o 
  -3  -1   3        2.46      -10.06     10.06 o 
  -2  -1   3      280.43      271.50     18.56 o 
  -1  -1   3     5927.03     5751.91    354.40 o 
   0  -1   3      738.40      793.78     25.75 o 
   1  -1   3     7327.63     8516.00    569.96 o 
   2  -1   3       53.61       62.03     12.26 o 
   3  -1   3      441.79      471.59     58.36 o 
   4  -1   3       15.22        6.60     20.16 o 
   5  -1   3      183.38      229.25     40.44 o 
   6  -1   3        2.73       -3.50      9.64 o 
   7  -1   3      125.48      144.29     36.56 o 
  -9   0   3        3.71       34.47     28.53 o 
  -8   0   3        3.47        0.70     17.94 o 
  -7   0   3       20.52       24.01     22.85 o 
  -6   0   3        4.67       16.07     18.53 o 
  -5   0   3        0.14        0.88      5.28 o 
  -4   0   3      191.58      169.44     15.50 o 
  -3   0   3      352.10      285.06     18.74 o 
  -2   0   3      319.15      316.68     20.92 o 
  -1   0   3      755.75      711.33     38.53 o 
   0   0   3       21.46       14.37      9.84 o 
   1   0   3      387.57      340.09     25.40 o 
   2   0   3      231.45      272.08     18.32 o 
   3   0   3     1731.88     1922.41    205.76 o 
   4   0   3      157.61      168.89     24.70 o 
   5   0   3      383.25      382.07     83.05 o 
   6   0   3       10.37       22.67     17.70 o 
   7   0   3        8.09        2.27     14.55 o 
  -8   1   3       11.54       -8.45     23.60 o 
  -7   1   3        0.81        9.16     21.88 o 
  -6   1   3        7.33       42.79     33.24 o 
  -5   1   3       47.76       65.90     26.50 o 
  -4   1   3      159.30      167.39     22.96 o 
  -3   1   3      369.66      361.16     43.82 o 
  -2   1   3       50.77       53.40     11.36 o 
  -1   1   3      731.98      720.75     42.14 o 
   0   1   3      105.73       90.46     13.27 o 
   1   1   3       26.06       15.50      5.88 o 
   2   1   3      178.48      164.64     27.39 o 
   3   1   3        1.13        0.59      2.66 o 
   4   1   3        0.21       -0.84      4.12 o 
   5   1   3       70.46       63.20     41.76 o 
   6   1   3       14.72       12.15      9.29 o 
   7   1   3       50.10       32.80     20.07 o 
  -8   2   3       65.90       58.39     36.14 o 
  -7   2   3        1.58       30.90     25.55 o 
  -6   2   3      389.23      479.15     89.67 o 
  -5   2   3        0.83       20.73     16.86 o 
  -4   2   3      234.61      222.43     27.12 o 
  -3   2   3       10.44       13.82     13.45 o 
  -2   2   3      271.94      266.36     22.90 o 
  -1   2   3       17.60       18.14      8.45 o 
   0   2   3     1565.66     1611.47     99.30 o 
   1   2   3      490.76      479.44     33.70 o 
   2   2   3      709.69      715.04     11.99 o 
   3   2   3      281.70      257.30     49.67 o 
   4   2   3       26.78       21.99      5.22 o 
   5   2   3       27.40       15.94     10.83 o 
   6   2   3        0.02        9.07      9.07 o 
   7   2   3        2.46        7.24      9.42 o 
  -6   3   3       72.57       52.56     25.33 o 
  -5   3   3       25.11       64.84     28.22 o 
  -4   3   3     1228.55     1298.19     54.11 o 
  -3   3   3       62.08       64.67     20.12 o 
  -2   3   3     2423.00     2390.86    167.12 o 
  -1   3   3        0.03       11.82     10.01 o 
   0   3   3      235.25      191.46     20.94 o 
   1   3   3      128.96      140.65     36.59 o 
   2   3   3      872.20     1008.48    153.43 o 
   3   3   3       23.01       17.72     16.95 o 
   4   3   3      929.04      864.41     36.95 o 
   5   3   3        5.36        4.05      4.89 o 
   6   3   3      119.81      107.93     20.32 o 
   7   3   3        4.07        7.09      8.63 o 
  -6   4   3       53.43       63.88     34.49 o 
  -5   4   3       13.82       15.76     20.43 o 
  -4   4   3       14.76       -0.07     12.79 o 
  -3   4   3        9.10       16.42     16.93 o 
  -2   4   3      440.84      440.94     53.57 o 
  -1   4   3      179.34      199.25     63.18 o 
   0   4   3     2197.24     2539.56    668.65 o 
   1   4   3      219.59      213.26     64.57 o 
   2   4   3      913.85     1087.69    271.56 o 
   3   4   3       10.18        7.68      7.81 o 
   4   4   3       24.28       19.33     20.93 o 
   5   4   3       10.94       13.10     10.15 o 
   6   4   3      214.23      159.51     31.08 o 
   7   4   3        3.53       -2.29      4.84 o 
  -6   5   3        0.96      -17.81     23.97 o 
  -5   5   3        1.20        2.44     18.53 o 
  -4   5   3       37.74       33.96     22.72 o 
  -3   5   3       28.99       33.54     25.03 o 
  -2   5   3      146.62      195.36     32.93 o 
  -1   5   3       35.90       43.60     20.12 o 
   0   5   3       28.60       18.89     13.65 o 
   1   5   3        1.03        6.60     13.65 o 
   2   5   3      159.54      142.91     51.60 o 
   3   5   3       62.00       95.42     40.10 o 
   4   5   3      193.34      197.35     32.25 o 
   5   5   3       26.39       26.79     16.66 o 
   6   5   3        0.60       15.01      9.57 o 
  -5   6   3       14.72       21.77     37.35 o 
  -4   6   3        0.08       22.30     19.19 o 
  -3   6   3       66.78       42.99     35.46 o 
  -2   6   3        0.34        8.67     13.67 o 
  -1   6   3       21.40        3.72     18.75 o 
   0   6   3       25.94        9.93     15.08 o 
   1   6   3       13.61       20.43     31.34 o 
   2   6   3       62.91       60.29     24.43 o 
   3   6   3       43.57       42.19     24.10 o 
   4   6   3        7.24       15.23     11.71 o 
   5   6   3        8.97       15.47     11.47 o 
   6   6   3        2.84      -10.87     10.87 o 
  -4   7   3        0.09       29.69     27.42 o 
  -3   7   3       16.60       -2.86     22.69 o 
  -2   7   3        1.06       18.60     20.71 o 
  -1   7   3      239.48      250.56     73.86 o 
   0   7   3        0.72        6.21     19.06 o 
   1   7   3      259.24      306.50     94.31 o 
   2   7   3        0.15       21.48     19.96 o 
   3   7   3       27.67        9.86     15.96 o 
   4   7   3        4.84       -2.80     11.23 o 
   5   7   3        9.54       18.97     17.45 o 
   6   7   3        7.94        6.29     13.84 o 
  -2   8   3        3.95        9.99     25.60 o 
  -1   8   3        0.84       19.77     24.30 o 
   0   8   3        0.02       -4.34     20.62 o 
   1   8   3      134.49      153.12     49.31 o 
   2   8   3        4.18       25.88     24.76 o 
   3   8   3      233.62      320.29     92.81 o 
   4   8   3        1.20       31.54     26.48 o 
   5   8   3       52.57       58.75     32.44 o 
   6   8   3        0.07       -9.62     14.48 o 
   0   9   3        2.68       17.70     26.32 o 
   1   9   3       19.02       10.85     18.03 o 
   2   9   3        1.69       28.44     28.64 o 
   3   9   3       12.55       28.17     24.08 o 
   4   9   3        0.29       13.49     20.73 o 
   5   9   3       60.41       28.00     22.58 o 
  -5  -9   4       70.61       74.04     41.01 o 
  -4  -9   4        1.29      -23.44     23.44 o 
  -3  -9   4        8.98       20.95     20.95 o 
  -2  -9   4        0.19       47.94     34.14 o 
  -1  -9   4       56.30       19.02     37.92 o 
  -6  -8   4        2.24       49.28     35.39 o 
  -5  -8   4       41.79      103.01     49.88 o 
  -4  -8   4       15.60       17.87     23.49 o 
  -3  -8   4      150.32      131.32     53.75 o 
  -2  -8   4        6.08       40.26     38.96 o 
  -1  -8   4       91.50       89.87     47.76 o 
   0  -8   4        0.95        9.68     16.29 o 
   1  -8   4        4.91       14.72     26.15 o 
  -7  -7   4        3.23        3.85     23.04 o 
  -6  -7   4        3.11       11.09     19.74 o 
  -5  -7   4        2.29        5.44     17.30 o 
  -4  -7   4        3.15        6.16     24.30 o 
  -3  -7   4        0.75        4.89     17.26 o 
  -2  -7   4       15.60       38.56     23.77 o 
  -1  -7   4       39.06       28.02     34.62 o 
   0  -7   4       45.58       35.99     28.72 o 
   1  -7   4       73.67       57.87     34.12 o 
   2  -7   4        7.09       -1.43     20.93 o 
   3  -7   4        9.24       15.36     38.21 o 
  -7  -6   4        0.68        8.83     22.01 o 
  -6  -6   4      122.16      178.03     52.48 o 
  -5  -6   4        6.28       31.50     24.52 o 
  -4  -6   4       32.01       57.18     18.80 o 
  -3  -6   4       21.54        4.53     12.19 o 
  -2  -6   4       68.25       72.75     37.11 o 
  -1  -6   4       43.45       57.78     31.23 o 
   0  -6   4       85.53       87.36     19.46 o 
   1  -6   4       29.82       31.28     24.10 o 
   2  -6   4        0.23        1.69     29.01 o 
   3  -6   4        1.09       -1.63     20.12 o 
   4  -6   4       16.07       -9.57     21.53 o 
   5  -6   4        0.98       -7.46     23.46 o 
  -7  -5   4        1.18      -13.03     19.94 o 
  -6  -5   4       75.14      119.01     30.90 o 
  -5  -5   4        0.00        3.72     17.70 o 
  -4  -5   4     1069.59     1164.69     42.95 o 
  -3  -5   4        0.21        8.85     12.50 o 
  -2  -5   4     1332.03     1348.34     64.58 o 
  -1  -5   4        1.77       12.04     11.49 o 
   0  -5   4       33.67        8.08     14.06 o 
   1  -5   4        0.36       12.26     14.81 o 
   2  -5   4      285.59      229.08     45.04 o 
   3  -5   4       15.81        1.25     17.61 o 
   4  -5   4      138.87      176.16     52.85 o 
   5  -5   4       13.51       22.30     20.14 o 
   6  -5   4        2.11      -10.63     25.88 o 
  -7  -4   4       19.53       26.52     24.89 o 
  -6  -4   4       76.48       58.15     17.98 o 
  -5  -4   4        0.08       46.57     31.74 o 
  -4  -4   4        3.00       -0.20     23.02 o 
  -3  -4   4       74.61       91.13     21.04 o 
  -2  -4   4     1630.85     1730.63    102.33 o 
  -1  -4   4      121.59      130.73     27.21 o 
   0  -4   4     4317.19     4610.40    261.49 o 
   1  -4   4        9.11       10.81     13.84 o 
   2  -4   4     1452.61     1544.19    198.70 o 
   3  -4   4       14.23       35.35     55.36 o 
   4  -4   4        0.02       27.75     33.10 o 
   5  -4   4        7.38       -7.42     18.44 o 
   6  -4   4       90.55       47.35     74.11 o 
   7  -4   4        0.00      -18.58     39.11 o 
  -8  -3   4        1.40       14.70     20.84 o 
  -7  -3   4       30.71       25.53     20.80 o 
  -6  -3   4       16.77       33.30     24.92 o 
  -5  -3   4      161.29      205.20     28.44 o 
  -3  -3   4      151.53      130.28     25.82 o 
  -2  -3   4      356.93      380.11     25.10 o 
  -1  -3   4       50.98       39.03     13.98 o 
   0  -3   4       36.63       28.31     11.73 o 
   1  -3   4      490.10      505.76     38.21 o 
   2  -3   4     1519.53     1689.66    207.52 o 
   3  -3   4      255.47      280.34     54.77 o 
   4  -3   4     1270.19     1500.39    215.57 o 
   5  -3   4       14.29        6.27     12.08 o 
   6  -3   4      135.68       74.95     27.60 o 
   7  -3   4        1.73       -5.26     17.39 o 
  -9  -2   4       32.29       75.21     43.62 o 
  -8  -2   4        1.99       16.57     20.56 o 
  -7  -2   4       49.72       40.50     27.10 o 
  -6  -2   4        7.72       14.42     18.53 o 
  -5  -2   4       14.05       31.28     17.04 o 
  -4  -2   4       21.01       27.87     15.76 o 
  -3  -2   4      117.41      115.74     22.78 o 
  -2  -2   4        0.54        3.43      6.14 o 
  -1  -2   4      789.63      884.25     34.48 o 
   0  -2   4      174.34      224.84     39.23 o 
   1  -2   4      440.99      457.55     35.74 o 
   2  -2   4      291.90      345.32     41.44 o 
   3  -2   4        0.69       -1.43     11.23 o 
   4  -2   4        1.54        8.54     14.79 o 
   5  -2   4       85.33      134.09     33.66 o 
   6  -2   4       87.44       53.88     31.06 o 
   7  -2   4       25.83       14.75     10.83 o 
  -9  -1   4       13.71       -4.03     23.13 o 
  -8  -1   4        1.88      -17.54     17.98 o 
  -7  -1   4      274.48      337.91     67.54 o 
  -6  -1   4       11.15       32.33     24.50 o 
  -5  -1   4      577.23      727.40     41.90 o 
  -4  -1   4       20.41        1.25     11.60 o 
  -3  -1   4        9.65        3.90      3.54 o 
  -2  -1   4       77.17       75.35     13.21 o 
  -1  -1   4      554.10      499.23     45.47 o 
   0  -1   4      259.27      229.77     23.80 o 
   1  -1   4       70.79       55.36     13.89 o 
   2  -1   4      128.98      108.90     24.41 o 
   3  -1   4      188.25      202.05     34.72 o 
   4  -1   4        1.24        3.72     15.91 o 
   5  -1   4      155.90      158.18     33.97 o 
   6  -1   4       23.90       -1.69     11.71 o 
   7  -1   4        9.46       -0.51     13.40 o 
   8  -1   4        1.69       14.53     17.08 o 
  -9   0   4        5.25      -21.37     25.82 o 
  -8   0   4        3.27       31.36     27.86 o 
  -7   0   4        5.60       22.12     25.49 o 
  -6   0   4        4.83       11.05     20.78 o 
  -5   0   4      700.12      720.99     26.87 o 
  -4   0   4       41.77       34.14     22.06 o 
  -3   0   4     3240.51     2996.84    210.47 o 
  -2   0   4       10.50       13.23      6.10 o 
  -1   0   4     1562.08     1599.43    109.52 o 
   0   0   4       37.05       21.62     10.13 o 
   1   0   4     1005.84      868.02     72.44 o 
   2   0   4       19.15       19.52      7.22 o 
   3   0   4     2225.93     2659.54    463.49 o 
   4   0   4       19.74       23.00     10.12 o 
   5   0   4      266.16      300.02     82.67 o 
   6   0   4       19.20       15.10     23.07 o 
   7   0   4        9.16       11.80     15.14 o 
   8   0   4        0.09       51.92     27.93 o 
  -8   1   4       12.30       43.05     31.58 o 
  -7   1   4       20.60        6.32     19.90 o 
  -6   1   4       17.79       10.32     19.79 o 
  -5   1   4       45.62       81.37     21.64 o 
  -4   1   4       10.00       15.94     17.17 o 
  -3   1   4      158.92      117.71     43.74 o 
  -2   1   4      246.44      168.91     27.81 o 
  -1   1   4     3776.69     3573.33    372.23 o 
   0   1   4      277.40      265.67     22.13 o 
   1   1   4     4892.37     5242.85    439.04 o 
   2   1   4        0.67        5.57      3.61 o 
   3   1   4       96.65      105.18     11.51 o 
   4   1   4       81.26       76.98     17.92 o 
   5   1   4      558.66      649.46    112.53 o 
   6   1   4       30.29       18.31     15.54 o 
   7   1   4      254.43      252.59     83.94 o 
  -8   2   4        0.11       31.12     29.19 o 
  -7   2   4        0.48      -20.10     20.10 o 
  -6   2   4        0.51       12.28     20.87 o 
  -5   2   4       12.86        7.02     14.90 o 
  -4   2   4       26.37       38.28     32.80 o 
  -3   2   4      190.55      219.72     27.56 o 
  -2   2   4       42.02       31.45     14.07 o 
  -1   2   4      444.58      468.48     37.42 o 
   0   2   4       30.22       14.11     10.39 o 
   1   2   4        1.83       -0.07      8.39 o 
   2   2   4      376.32      397.09     22.00 o 
   3   2   4      665.33      662.11     52.84 o 
   4   2   4      167.89      185.25     38.48 o 
   5   2   4      241.18      190.30     42.03 o 
   6   2   4        0.67       15.76     10.63 o 
   7   2   4        3.57       -3.87     10.90 o 
  -7   3   4        0.01       27.93     31.43 o 
  -6   3   4        8.70       17.30     25.73 o 
  -5   3   4        0.03        1.63     15.05 o 
  -4   3   4      190.36      199.48     73.94 o 
  -3   3   4        0.76        7.02     16.88 o 
  -2   3   4      139.77      138.29     23.29 o 
  -1   3   4       11.40       12.19     11.31 o 
   0   3   4       40.34       28.66     10.70 o 
   1   3   4      269.15      293.64     21.38 o 
   2   3   4      167.17      215.76     49.05 o 
   3   3   4      291.52      330.06     66.82 o 
   4   3   4        4.53       -7.18      9.11 o 
   5   3   4       19.67       57.40     15.65 o 
   6   3   4       13.80       14.68      7.40 o 
   7   3   4        6.04        9.99     10.61 o 
  -5   4   4        5.55       21.64     29.43 o 
  -4   4   4        0.36        6.91     15.56 o 
  -3   4   4        1.92        4.60     16.40 o 
  -2   4   4      784.05      902.72     63.47 o 
  -1   4   4       11.96       13.54     14.15 o 
   0   4   4     1886.01     2187.49    300.56 o 
   1   4   4        0.62        3.52      7.09 o 
   2   4   4      452.07      429.63     78.55 o 
   3   4   4        2.65       10.19      5.83 o 
   4   4   4       31.98       60.42     17.70 o 
   5   4   4       10.91      -11.69     11.69 o 
   6   4   4       89.26      112.46     29.08 o 
   7   4   4       16.54       -0.20     10.98 o 
  -5   5   4       25.15       10.12     24.34 o 
  -4   5   4      162.33      212.35     62.23 o 
  -3   5   4       47.73       62.93     44.37 o 
  -2   5   4      139.74      184.93     29.85 o 
  -1   5   4        1.75      -13.95     13.95 o 
   0   5   4      238.56      273.97    122.29 o 
   1   5   4       56.44       63.68     30.95 o 
   2   5   4     1662.77     2046.10    511.85 o 
   3   5   4       48.99       43.27     31.92 o 
   4   5   4      964.03     1209.68    137.98 o 
   5   5   4        0.53       -2.38     12.17 o 
   6   5   4       51.76       57.49     21.66 o 
   7   5   4        1.03      -11.67     11.67 o 
  -5   6   4        5.05       77.32     49.83 o 
  -4   6   4        0.04        8.87     22.74 o 
  -3   6   4       29.62       14.88     30.20 o 
  -2   6   4       77.60       94.05     35.53 o 
  -1   6   4       91.13      153.40     35.90 o 
   0   6   4      277.25      372.35     50.15 o 
   1   6   4       60.78       47.37     27.62 o 
   2   6   4       38.06       43.85     26.52 o 
   3   6   4        0.68        4.25     10.56 o 
   4   6   4      161.11      141.94     29.30 o 
   5   6   4       30.22       15.43     14.06 o 
   6   6   4      244.87      185.53     55.17 o 
   7   6   4        9.99       16.46     14.04 o 
  -4   7   4        0.94       38.76     36.56 o 
  -3   7   4        7.22       12.90     36.47 o 
  -2   7   4        3.44       24.04     20.98 o 
  -1   7   4        2.53        8.28     18.95 o 
   0   7   4        0.58        7.55     33.57 o 
   1   7   4       12.85        9.51     17.89 o 
   2   7   4       50.98       35.99     24.23 o 
   3   7   4       33.73       33.21     21.68 o 
   4   7   4       62.30       46.03     32.53 o 
   5   7   4       14.48      117.21     55.11 o 
   6   7   4        1.58       19.35     15.72 o 
  -2   8   4        0.89        6.07     15.67 o 
  -1   8   4       20.72       12.85     18.91 o 
   0   8   4        0.31       32.91     24.48 o 
   1   8   4        2.67        9.07     25.05 o 
   2   8   4        0.23       43.23     24.32 o 
   3   8   4       15.48       94.51     83.95 o 
   4   8   4        0.66       28.77     25.93 o 
   5   8   4        1.06       31.87     22.76 o 
   6   8   4        5.98       -5.19     15.85 o 
   1   9   4       43.60       76.66     46.00 o 
   2   9   4        0.46       28.20     26.37 o 
   3   9   4        0.07       75.08     43.03 o 
   4   9   4        0.32       14.92     21.66 o 
   5   9   4       19.36        6.38     19.83 o 
  -4  -9   5        5.00      -21.28     25.49 o 
  -3  -9   5       20.95       22.21     32.38 o 
  -2  -9   5        0.00       -0.59     19.21 o 
  -1  -9   5        5.23       64.16     35.41 o 
  -5  -8   5       45.76       37.55     29.41 o 
  -4  -8   5       15.45      -19.55     19.55 o 
  -3  -8   5      260.52      299.56    122.99 o 
  -2  -8   5       28.70        4.56     16.82 o 
  -1  -8   5      179.48      129.41     59.08 o 
   0  -8   5       11.75       41.78     26.57 o 
   1  -8   5        0.87       -2.73     22.69 o 
  -7  -7   5        0.08       17.81     23.99 o 
  -6  -7   5        8.58       11.09     21.28 o 
  -5  -7   5        1.62       -2.71     20.80 o 
  -4  -7   5        0.35       18.03     22.27 o 
  -3  -7   5       61.18       71.76     38.70 o 
  -2  -7   5       12.35        2.22     17.39 o 
  -1  -7   5      354.07      372.08    103.93 o 
   0  -7   5       29.36       16.53     15.89 o 
   1  -7   5      362.51      251.76    162.87 o 
   2  -7   5       12.71        3.92     21.55 o 
   3  -7   5       42.43       15.89     51.17 o 
  -7  -6   5        7.32        0.46     19.88 o 
  -6  -6   5        1.53       21.04     20.21 o 
  -5  -6   5        3.06        2.71     20.69 o 
  -4  -6   5        5.20       13.58     18.16 o 
  -3  -6   5        2.14       -8.85     14.44 o 
  -2  -6   5        0.94       27.58     21.77 o 
  -1  -6   5       42.62        6.07     35.15 o 
   0  -6   5       13.58       20.16     19.88 o 
   1  -6   5      191.49      149.73     43.74 o 
   2  -6   5       36.23       17.32     17.04 o 
   3  -6   5      240.14      228.30     98.16 o 
   4  -6   5       14.18        4.56     24.70 o 
  -8  -5   5       57.25       68.41     40.59 o 
  -7  -5   5        0.27       -3.94     17.45 o 
  -6  -5   5       38.92       57.40     28.57 o 
  -5  -5   5        9.99       12.59     21.94 o 
  -4  -5   5        2.53        5.55     23.75 o 
  -3  -5   5       44.86       74.95     26.55 o 
  -2  -5   5       11.93       12.59     13.47 o 
  -1  -5   5       26.47       22.67     19.15 o 
   0  -5   5        0.63        1.80     25.64 o 
   1  -5   5        2.10       30.81     24.50 o 
   2  -5   5        0.36        5.19     20.91 o 
   3  -5   5        6.49       12.81     20.89 o 
   4  -5   5        8.73        5.28     44.09 o 
   5  -5   5       25.71       14.17     23.16 o 
   6  -5   5        9.88        7.13     12.94 o 
  -8  -4   5       22.14        2.00     19.04 o 
  -7  -4   5       23.72        0.64     16.35 o 
  -6  -4   5      246.90      260.25     59.15 o 
  -5  -4   5       80.94       91.50     24.08 o 
  -4  -4   5      238.24      240.64     21.33 o 
  -3  -4   5       65.04       83.71     27.78 o 
  -2  -4   5       31.60       23.84     12.57 o 
  -1  -4   5        1.76       26.43     15.67 o 
   0  -4   5      316.69      347.37     42.38 o 
   1  -4   5        6.70        5.11     15.43 o 
   2  -4   5       44.50       33.32     18.36 o 
   3  -4   5        7.34       18.22     20.95 o 
   4  -4   5       16.64       21.57     37.26 o 
   5  -4   5        2.83       12.81     20.45 o 
   6  -4   5        9.70       -0.95     21.26 o 
  -9  -3   5        0.01       46.11     37.55 o 
  -8  -3   5        0.05       30.92     30.70 o 
  -7  -3   5        1.02       24.23     24.39 o 
  -6  -3   5       24.67       60.40     29.14 o 
  -5  -3   5       24.58       35.46     26.13 o 
  -4  -3   5      369.32      306.12     67.42 o 
  -3  -3   5       97.56      103.50     15.41 o 
  -2  -3   5      468.86      494.11     35.19 o 
  -1  -3   5      140.32      162.48     21.86 o 
   0  -3   5       85.72       88.40     23.73 o 
   1  -3   5       41.05       40.08     18.60 o 
   2  -3   5     1136.09     1277.41     98.66 o 
   3  -3   5        4.38        8.45     29.10 o 
   4  -3   5      533.20      670.18     88.14 o 
   5  -3   5        1.23      -10.01     16.29 o 
   6  -3   5       13.28       15.06     16.95 o 
   7  -3   5        0.32       28.94     25.09 o 
   8  -3   5        6.05      -12.33     20.91 o 
  -9  -2   5        2.05       29.82     28.57 o 
  -8  -2   5        5.68       55.29     30.70 o 
  -7  -2   5        9.06       90.64     39.35 o 
  -6  -2   5       19.95        6.36     19.15 o 
  -5  -2   5       26.05       25.62     19.28 o 
  -4  -2   5       99.83      179.22     27.71 o 
  -3  -2   5       79.05       54.39     20.43 o 
  -2  -2   5      581.93      566.85     26.30 o 
  -1  -2   5       68.00      104.86     16.35 o 
   0  -2   5     1004.42     1051.69     40.88 o 
   1  -2   5        5.84        5.26      7.20 o 
   2  -2   5       28.48       18.22     19.55 o 
   3  -2   5       11.99       38.10     22.05 o 
   4  -2   5      469.79      496.11     53.48 o 
   5  -2   5       11.20       16.88     19.02 o 
   6  -2   5      462.56      638.68    124.57 o 
   7  -2   5        0.63       -3.26     15.08 o 
   8  -2   5       63.25       60.13     35.70 o 
  -8  -1   5        0.59       39.35     38.43 o 
  -7  -1   5       42.30       43.78     23.13 o 
  -6  -1   5        0.73       -6.93     16.90 o 
  -5  -1   5      227.70      240.02     34.01 o 
  -4  -1   5        1.90       -1.21      7.48 o 
  -3  -1   5      414.50      417.02     36.97 o 
  -2  -1   5       58.47       56.72     18.97 o 
  -1  -1   5      634.59      707.50     69.54 o 
   0  -1   5      297.58      272.37     25.30 o 
   1  -1   5      467.21      520.51     76.46 o 
   2  -1   5      590.78      648.05     44.62 o 
   3  -1   5      102.73      156.55     24.96 o 
   4  -1   5      224.11      188.09     36.41 o 
   5  -1   5        0.53       -3.63     10.90 o 
   6  -1   5        0.57        2.97     15.05 o 
   7  -1   5       11.72       13.32     18.51 o 
   8  -1   5       49.78       34.31     28.44 o 
  -8   0   5        4.79       12.70     25.55 o 
  -7   0   5       17.81       12.72     22.49 o 
  -6   0   5        0.11        0.40     17.39 o 
  -5   0   5      127.07      135.38     22.30 o 
  -4   0   5       43.41       62.84     31.87 o 
  -3   0   5     1072.25      892.83     45.26 o 
  -2   0   5      146.13      118.46     19.46 o 
  -1   0   5     1269.03     1257.78    129.72 o 
   0   0   5       93.26       98.62     22.12 o 
   1   0   5      597.63      625.26     49.56 o 
   2   0   5       18.65        8.12      6.71 o 
   3   0   5      250.93      296.09     44.41 o 
   4   0   5        6.58        6.71      6.45 o 
   5   0   5      122.59       77.68     35.00 o 
   6   0   5       28.51       21.33     19.39 o 
   7   0   5       22.49       12.96     15.89 o 
  -8   1   5       15.86      -15.12     24.83 o 
  -7   1   5       76.62       65.31     34.71 o 
  -6   1   5       58.04       59.01     49.04 o 
  -5   1   5      124.65      121.18     28.55 o 
  -4   1   5       46.13       28.02     16.64 o 
  -3   1   5      137.34      148.83     23.27 o 
  -2   1   5        7.74       14.02      9.13 o 
  -1   1   5     2610.27     2519.73    205.83 o 
   0   1   5      210.07      208.14     32.21 o 
   1   1   5     2583.16     2837.05    300.98 o 
   2   1   5      106.58      117.44     20.25 o 
   3   1   5      240.41      229.87     18.71 o 
   4   1   5       30.43       19.15      9.53 o 
   5   1   5        7.04        5.17      8.45 o 
   6   1   5       10.16       20.43     21.77 o 
   7   1   5        0.42        7.53      9.13 o 
   8   1   5        0.69        2.16      8.54 o 
  -7   2   5        0.95       17.89     26.59 o 
  -6   2   5       43.51       27.84     27.67 o 
  -5   2   5       72.32       67.11     19.26 o 
  -4   2   5      126.72       94.32     19.48 o 
  -3   2   5      261.90      283.44     30.95 o 
  -2   2   5      116.42      111.56     26.72 o 
  -1   2   5        8.42       18.88     11.62 o 
   0   2   5        2.22        4.36     12.37 o 
   1   2   5     2202.80     2394.28    228.92 o 
   2   2   5       52.04       65.11     10.24 o 
   3   2   5     2609.04     2473.34     69.77 o 
   4   2   5       13.67        5.30      9.09 o 
   5   2   5      413.83      354.48     74.90 o 
   6   2   5        0.02       18.49     16.18 o 
   7   2   5        1.02       -2.71     12.61 o 
   8   2   5        0.15        7.77      9.77 o 
  -7   3   5        0.30       -5.85     23.24 o 
  -6   3   5       41.98       56.61     32.71 o 
  -5   3   5        0.43       32.93     26.10 o 
  -4   3   5       83.99      117.87     27.71 o 
  -3   3   5       30.98       44.48     19.04 o 
  -2   3   5      151.92      129.13     24.76 o 
  -1   3   5      256.01      269.98     32.98 o 
   0   3   5      114.55      113.67     29.12 o 
   1   3   5      200.59      193.25     47.75 o 
   2   3   5        2.16        2.33      5.11 o 
   3   3   5      105.18       73.10     26.59 o 
   4   3   5       48.29       24.19     16.29 o 
   5   3   5      557.67      586.33     54.30 o 
   6   3   5       28.27       22.63     18.11 o 
   7   3   5      217.49      153.34     43.67 o 
  -6   4   5       65.58      113.93     59.03 o 
  -5   4   5        0.56       26.76     32.46 o 
  -4   4   5      130.34      149.00     37.90 o 
  -3   4   5        0.31        9.05     17.98 o 
  -2   4   5       85.12       77.92     28.33 o 
  -1   4   5        0.57       32.18     17.56 o 
   0   4   5       71.63       58.51     28.62 o 
   1   4   5       39.29       28.44     10.13 o 
   2   4   5       70.13       68.32     18.67 o 
   3   4   5      145.81      170.45     22.15 o 
   4   4   5       21.75       18.62     14.28 o 
   5   4   5       39.75       11.05     11.84 o 
   6   4   5        0.41        7.42     10.72 o 
   7   4   5        5.28       12.02     15.34 o 
  -5   5   5        3.25       -4.25     24.04 o 
  -4   5   5      147.54       66.61     33.66 o 
  -3   5   5       15.67        4.36     18.66 o 
  -2   5   5      251.81      306.21     40.90 o 
  -1   5   5        7.39       12.68     16.29 o 
   0   5   5       22.25       18.14     15.54 o 
   1   5   5        0.19       -2.38     18.09 o 
   2   5   5       32.64       40.19     15.91 o 
   3   5   5        0.00        9.84      9.77 o 
   4   5   5       14.77      -13.60     13.60 o 
   5   5   5        4.28       40.70     23.68 o 
   6   5   5        2.48        7.97      9.99 o 
   7   5   5        8.83       -0.48     12.66 o 
  -5   6   5        0.64       30.97     25.95 o 
  -4   6   5        0.19       12.96     24.06 o 
  -3   6   5        3.82      -11.58     18.91 o 
  -2   6   5      137.49      123.77     38.74 o 
  -1   6   5       32.08       49.13     32.99 o 
   0   6   5      342.44      593.20    165.36 o 
   1   6   5       20.35       15.36     16.75 o 
   2   6   5       35.10       18.75     10.68 o 
   3   6   5        0.03       10.50      7.48 o 
   4   6   5       83.16      102.62     31.61 o 
   5   6   5        2.28       11.36     10.72 o 
   6   6   5       91.28       38.98     32.58 o 
   7   6   5        0.40       30.00     18.03 o 
  -3   7   5        0.31      -17.67     23.44 o 
  -2   7   5       13.50       27.93     23.29 o 
  -1   7   5        5.49       -9.16     19.28 o 
   0   7   5       25.20       20.03     25.29 o 
   1   7   5       30.92       18.55     22.85 o 
   2   7   5      190.79      213.92     51.20 o 
   3   7   5       31.56       15.96     16.71 o 
   4   7   5       76.72       90.03     30.20 o 
   5   7   5        2.06      -15.87     15.87 o 
   6   7   5        4.29        4.89     15.61 o 
   7   7   5        1.71        2.93     11.05 o 
  -2   8   5        3.58       28.31     23.46 o 
  -1   8   5       11.37       11.40     32.53 o 
   0   8   5       15.26       14.75     29.43 o 
   1   8   5       10.82       29.41     23.24 o 
   2   8   5        1.26       -0.07     20.76 o 
   3   8   5       14.30        0.84     18.71 o 
   4   8   5       21.51       78.67     46.09 o 
   5   8   5       15.60       25.07     20.87 o 
   6   8   5       27.29       79.06     43.03 o 
   0   9   5        0.74        0.84     12.94 o 
   1   9   5       25.18       44.75     27.89 o 
   2   9   5        2.92       67.04     43.34 o 
   3   9   5       10.95       39.86     28.66 o 
   4   9   5        2.22       -3.79     19.79 o 
   5   9   5        2.18       86.81     53.53 o 
   6   9   5        0.07       14.83     22.52 o 
  -2  -9   6       11.38       33.59     26.32 o 
  -6  -8   6        1.35       -0.29     25.36 o 
  -5  -8   6       18.82      -20.01     24.56 o 
  -4  -8   6        5.50       52.27     41.78 o 
  -3  -8   6      149.48       98.88     52.74 o 
  -2  -8   6        0.00       14.59     32.82 o 
  -1  -8   6       82.74       60.49     34.03 o 
   0  -8   6       13.21       15.85     21.55 o 
  -7  -7   6       35.20       37.48     39.95 o 
  -6  -7   6       11.43       12.35     25.84 o 
  -4  -7   6        1.35       76.86     44.72 o 
  -3  -7   6       12.64      -10.87     23.02 o 
  -2  -7   6       20.58       53.22     37.88 o 
  -1  -7   6      205.68      221.08     66.37 o 
   0  -7   6       39.29       50.87     28.79 o 
   1  -7   6      331.85      324.80    182.87 o 
   2  -7   6        4.10       -9.44     23.42 o 
  -7  -6   6        1.58       -2.29     23.68 o 
  -6  -6   6       20.97       40.32     30.37 o 
  -5  -6   6        5.25        6.56     19.99 o 
  -4  -6   6       92.50      197.09     51.57 o 
  -3  -6   6      133.98      158.11     36.69 o 
  -2  -6   6       96.46      104.11     31.98 o 
  -1  -6   6      104.19       66.06     54.74 o 
   0  -6   6        3.28        0.92     17.78 o 
   1  -6   6       44.41       10.72     26.39 o 
   2  -6   6       27.42       16.20     21.94 o 
   3  -6   6      260.10      236.53    106.13 o 
   4  -6   6       20.38       26.68     29.36 o 
  -7  -5   6       14.80       34.75     28.46 o 
  -6  -5   6        7.28        4.40     21.64 o 
  -5  -5   6       12.94       35.88     26.32 o 
  -4  -5   6        2.82       28.94     25.20 o 
  -3  -5   6        0.01        9.40     16.82 o 
  -2  -5   6       36.69       19.22     16.95 o 
  -1  -5   6        0.77       11.09     13.54 o 
   0  -5   6      103.03       98.00     24.76 o 
   1  -5   6        7.44       -3.08     15.45 o 
   2  -5   6       33.61       41.29     29.05 o 
   3  -5   6       11.13       24.39     22.87 o 
   4  -5   6        1.15       17.19     22.74 o 
   5  -5   6       84.63       26.99     71.03 o 
   6  -5   6        8.05       29.05     38.69 o 
  -8  -4   6       30.98       47.78     31.83 o 
  -7  -4   6        0.01       58.64     32.44 o 
  -6  -4   6      286.34      358.43     94.20 o 
  -5  -4   6       18.43       11.71     21.17 o 
  -4  -4   6      361.18      323.46     38.70 o 
  -3  -4   6      143.51      150.85     20.03 o 
  -2  -4   6       57.49       44.44     35.55 o 
  -1  -4   6      131.46      158.03     24.46 o 
   0  -4   6        0.76        3.76     12.77 o 
   1  -4   6       12.23       22.16     11.67 o 
   2  -4   6        1.51       -5.00     15.17 o 
   3  -4   6        0.65       -2.47     19.63 o 
   4  -4   6        6.56       15.94     15.10 o 
   5  -4   6        4.17        7.90     13.34 o 
   6  -4   6        0.02      -11.05     20.12 o 
  -8  -3   6       56.40      108.89     56.26 o 
  -7  -3   6        0.28       30.68     25.42 o 
  -6  -3   6        1.48      -16.93     17.59 o 
  -5  -3   6       48.85       52.19     41.73 o 
  -4  -3   6      837.83      736.75    197.47 o 
  -3  -3   6      154.78      157.55     20.58 o 
  -2  -3   6     2217.43     2466.55    198.30 o 
  -1  -3   6        9.60       21.44     12.41 o 
   0  -3   6      919.50     1027.32     68.22 o 
   1  -3   6       66.26       65.84     22.12 o 
   2  -3   6       23.25        7.37      9.99 o 
   3  -3   6       48.55       42.39     25.31 o 
   4  -3   6        2.66       11.40     28.90 o 
   5  -3   6        2.44       21.42     18.33 o 
   6  -3   6        0.55      -17.89     17.89 o 
   7  -3   6        0.10       18.60     22.60 o 
  -8  -2   6       12.77       -2.22     23.20 o 
  -7  -2   6       35.42       29.47     27.10 o 
  -6  -2   6      171.99      155.03     39.89 o 
  -5  -2   6       65.51       46.60     28.28 o 
  -3  -2   6        4.96        4.67      7.00 o 
  -2  -2   6      250.79      211.06     52.42 o 
  -1  -2   6      471.51      515.65     33.56 o 
   0  -2   6     2028.99     2069.08    167.60 o 
   1  -2   6      570.83      614.49     42.15 o 
   2  -2   6     1172.84     1276.61     81.88 o 
   3  -2   6       89.14       98.94     35.24 o 
   4  -2   6       42.95       83.58     30.77 o 
   5  -2   6        0.01      -10.94     14.33 o 
   6  -2   6       11.31        7.26     15.25 o 
   7  -2   6        0.20       57.23     38.50 o 
   8  -2   6        1.16        3.17     19.52 o 
  -8  -1   6        4.63        9.44     25.69 o 
  -7  -1   6        0.43       37.02     34.91 o 
  -6  -1   6       14.95      -10.04     19.24 o 
  -5  -1   6       30.11       36.16     23.46 o 
  -4  -1   6        0.05        0.75      3.32 o 
  -3  -1   6      189.59      196.45     48.34 o 
  -2  -1   6       47.33       11.60     15.43 o 
  -1  -1   6      169.28      144.70     56.47 o 
   0  -1   6       30.06       21.83     14.18 o 
   1  -1   6       10.86        6.60      6.91 o 
   2  -1   6      621.19      609.06     47.13 o 
   3  -1   6      163.26      195.28     35.33 o 
   4  -1   6      445.41      428.05     72.64 o 
   5  -1   6       73.72      125.62     39.25 o 
   6  -1   6       15.23       18.09     14.46 o 
   7  -1   6        4.10       28.83     21.70 o 
   8  -1   6       11.46        7.59     18.18 o 
  -8   0   6        0.03      -12.35     24.89 o 
  -7   0   6       23.60       34.84     27.45 o 
  -6   0   6        0.01       18.60     21.53 o 
  -5   0   6        1.79       21.75     22.41 o 
  -4   0   6       17.61        9.62     13.54 o 
  -3   0   6       70.85       82.90     16.38 o 
  -2   0   6      159.01      146.63     31.44 o 
  -1   0   6       55.21       34.80     15.50 o 
   0   0   6      198.33      208.18     25.08 o 
   1   0   6        0.28       -5.52      8.78 o 
   2   0   6      153.80      124.33     59.28 o 
   3   0   6        0.27       12.48      7.11 o 
   4   0   6      196.23      238.98     63.14 o 
   5   0   6        9.66        9.55      9.18 o 
   6   0   6      129.80      162.56     33.79 o 
   7   0   6        8.11       -2.88     13.03 o 
   8   0   6       11.63       -2.75     16.53 o 
  -7   1   6      151.08      129.92     56.81 o 
  -6   1   6       12.21       13.10     22.27 o 
  -5   1   6      425.40      463.36     44.78 o 
  -4   1   6        0.01       12.81     17.81 o 
  -3   1   6      111.32      118.58     22.89 o 
  -2   1   6       33.82       12.77     10.17 o 
  -1   1   6      183.83      149.57     24.77 o 
   0   1   6        0.52       12.39      8.34 o 
   1   1   6      704.33      735.04    106.35 o 
   2   1   6       36.91       19.57      7.90 o 
   3   1   6      293.56      339.34     43.15 o 
   4   1   6       50.43       42.92     18.78 o 
   5   1   6       50.27       41.82     20.07 o 
   6   1   6       34.49       50.58     21.02 o 
   7   1   6       10.56        8.87     10.79 o 
   8   1   6       18.74       13.32     14.44 o 
  -7   2   6        1.04       37.24     29.60 o 
  -6   2   6       14.68       75.32     38.03 o 
  -5   2   6      263.94      246.01     52.37 o 
  -4   2   6      138.11      175.72     44.46 o 
  -3   2   6     1285.46     1269.72     47.24 o 
  -2   2   6      172.67      172.83     28.31 o 
  -1   2   6      910.88      976.51    145.40 o 
   0   2   6        0.02       11.49      9.53 o 
   1   2   6        5.47       17.50      9.49 o 
   2   2   6       87.62       88.31     19.52 o 
   3   2   6      525.09      637.67     88.26 o 
   4   2   6       32.54       15.14     11.45 o 
   5   2   6      256.67      336.80     59.09 o 
   6   2   6        0.11        2.42      8.12 o 
   7   2   6       32.12       22.41     24.08 o 
   8   2   6        0.88       -1.41     14.37 o 
  -6   3   6        0.04       15.39     24.12 o 
  -5   3   6        8.81       17.06     20.21 o 
  -4   3   6       10.59       15.23     26.70 o 
  -3   3   6       76.73       90.22     24.70 o 
  -2   3   6      168.78      189.91     32.43 o 
  -1   3   6      945.70      929.53    187.99 o 
   0   3   6      431.47      499.79     92.41 o 
   1   3   6      918.77      982.65    104.55 o 
   2   3   6      151.17      175.86     18.23 o 
   3   3   6        8.40        4.23      4.53 o 
   4   3   6        0.02       28.13     16.00 o 
   5   3   6      208.43      230.86     43.12 o 
   6   3   6       10.97        5.26     11.45 o 
   7   3   6      112.86      104.09     33.85 o 
   8   3   6        0.99        5.63     10.45 o 
  -5   4   6        0.02        3.61     19.08 o 
  -4   4   6       25.83       15.67     21.75 o 
  -3   4   6        4.89       -2.22     24.01 o 
  -2   4   6       31.34       13.84     33.87 o 
  -1   4   6        1.97        4.01     10.12 o 
   0   4   6       65.56       98.15     24.89 o 
   1   4   6      211.64      203.59     29.39 o 
   2   4   6      151.97      101.66     26.53 o 
   3   4   6      314.20      340.56     39.34 o 
   4   4   6       85.75      118.66     27.47 o 
   5   4   6       23.45       28.48     18.89 o 
   6   4   6        4.41        6.96      9.05 o 
   7   4   6       32.78       29.30     14.95 o 
  -4   5   6       47.00       50.73     33.15 o 
  -3   5   6        0.09       10.70     19.63 o 
  -2   5   6      191.71      278.53     60.69 o 
  -1   5   6        0.07        4.69     19.28 o 
   0   5   6      197.64      199.22     34.78 o 
   1   5   6        0.01       28.68     16.95 o 
   2   5   6       94.05       54.77     60.31 o 
   3   5   6       19.58       18.91     12.35 o 
   4   5   6       47.56       77.87     29.08 o 
   5   5   6       55.21       32.71     31.85 o 
   6   5   6       20.00        6.58     12.70 o 
   7   5   6       17.47        0.04     14.57 o 
  -4   6   6       21.58       12.88     24.87 o 
  -3   6   6        0.27       -3.98     21.31 o 
  -2   6   6       34.37       21.26     44.26 o 
  -1   6   6        6.38        4.86     18.62 o 
   0   6   6      269.72      494.15     60.58 o 
   1   6   6        6.17       11.29     13.95 o 
   2   6   6      256.27      258.23     43.74 o 
   3   6   6        0.72        0.22      9.95 o 
   4   6   6       71.00       72.66     16.00 o 
   5   6   6        0.33        3.26     11.95 o 
   6   6   6       12.14       21.31     19.61 o 
   7   6   6        2.49       11.89     10.65 o 
  -3   7   6       18.66       32.64     33.19 o 
  -2   7   6       75.85      148.49     72.86 o 
  -1   7   6        7.64      -21.28     21.28 o 
   0   7   6        0.84        9.79     42.63 o 
   1   7   6        3.59        4.75     17.06 o 
   2   7   6      131.07      168.06     45.76 o 
   3   7   6       11.10       34.69     30.92 o 
   4   7   6      120.70       73.10     34.67 o 
   5   7   6        1.53       -7.18     14.22 o 
   6   7   6       19.05       20.36     23.24 o 
  -1   8   6        9.67       20.18     19.28 o 
   0   8   6       67.65       60.73     47.08 o 
   1   8   6       10.06       12.04     16.68 o 
   2   8   6        8.75       32.69     25.93 o 
   3   8   6        0.00       -8.50     21.15 o 
   4   8   6       22.60       59.76     31.70 o 
   5   8   6        3.89        5.96     12.00 o 
   6   8   6       31.11       -0.99     18.20 o 
   0   9   6        1.62       15.08     16.20 o 
   3   9   6        0.29       37.00     36.27 o 
   4   9   6       10.31        0.35     21.61 o 
   5   9   6        0.00       16.97     24.19 o 
   6   9   6        0.29       13.51     22.58 o 
  -4  -8   7        2.59        0.57     25.69 o 
  -3  -8   7        0.00      -11.73     22.87 o 
  -2  -8   7        2.96      -15.19     20.14 o 
  -1  -8   7       16.50       14.20     21.88 o 
   0  -8   7        1.11       19.59     25.86 o 
  -6  -7   7        0.01       32.80     29.80 o 
  -5  -7   7       51.41       73.52     40.04 o 
  -4  -7   7        0.71      -15.87     23.20 o 
  -3  -7   7        2.30       10.90     23.04 o 
  -2  -7   7        0.03       -1.45     17.06 o 
  -1  -7   7       80.67       31.15     84.06 o 
   0  -7   7       10.52       16.84     71.25 o 
   1  -7   7       27.43        4.40     19.19 o 
   2  -7   7       18.55       41.49     33.65 o 
  -7  -6   7        2.64       25.71     29.63 o 
  -6  -6   7        0.92      -16.66     22.58 o 
  -5  -6   7      113.69       73.67     37.49 o 
  -4  -6   7        9.03      -12.39     21.57 o 
  -3  -6   7      556.47      509.29    168.17 o 
  -2  -6   7        0.47       -4.07     17.30 o 
  -1  -6   7      223.93      248.64     86.73 o 
   0  -6   7       13.80        4.95     16.16 o 
   1  -6   7       34.54       23.35     43.01 o 
   2  -6   7        6.89       27.16     24.76 o 
   3  -6   7      147.75      124.28     62.80 o 
   4  -6   7        1.75       30.00     18.42 o 
  -8  -5   7        0.44      -15.94     26.79 o 
  -7  -5   7       19.14       21.55     27.38 o 
  -6  -5   7        1.30       37.79     34.97 o 
  -5  -5   7       69.05       86.28     37.26 o 
  -4  -5   7       14.13       43.32     29.67 o 
  -3  -5   7        6.14        9.46     13.69 o 
  -2  -5   7      146.91      136.28     31.83 o 
  -1  -5   7      644.11      659.39     75.99 o 
   0  -5   7      156.85      181.38     32.03 o 
   1  -5   7      816.12      796.36    267.65 o 
   2  -5   7       11.47       26.98     20.78 o 
   3  -5   7       62.39       53.40     29.54 o 
   4  -5   7        7.49       26.39     21.44 o 
   5  -5   7       43.85       12.22     28.42 o 
  -8  -4   7        4.34       13.71     26.28 o 
  -7  -4   7        7.88       16.49     21.77 o 
  -6  -4   7        0.89      -14.09     21.39 o 
  -5  -4   7        6.44        5.52     18.22 o 
  -4  -4   7       13.63       15.89     20.76 o 
  -3  -4   7       21.93        0.68     34.38 o 
  -2  -4   7        6.75        6.76     12.24 o 
  -1  -4   7       66.31       65.00     34.21 o 
   0  -4   7       71.30      106.53     51.29 o 
   1  -4   7       25.13       57.14     33.15 o 
   2  -4   7      237.87      203.91     39.89 o 
   3  -4   7      250.16      255.69     62.98 o 
   4  -4   7       93.45       58.33     47.83 o 
   5  -4   7       80.22       89.83     45.83 o 
   6  -4   7        2.46       10.48     37.22 o 
  -8  -3   7       11.38       17.10     27.31 o 
  -7  -3   7        6.38       13.65     21.92 o 
  -6  -3   7       11.85       43.69     30.35 o 
  -5  -3   7       27.18       47.67     30.99 o 
  -4  -3   7      176.65      208.35     30.05 o 
  -3  -3   7      164.32      144.58     28.26 o 
  -2  -3   7      122.62      114.55     32.97 o 
  -1  -3   7      226.75      206.69     28.99 o 
   0  -3   7        0.12        4.58     22.01 o 
   1  -3   7       27.53       16.11     16.73 o 
   2  -3   7        5.55        2.91      4.91 o 
   3  -3   7        0.42        3.15     17.15 o 
   4  -3   7       16.04       -3.74     26.96 o 
   5  -3   7        4.15       38.63     26.35 o 
   6  -3   7       27.30       16.99     14.44 o 
   7  -3   7        6.82      -18.42     20.23 o 
  -8  -2   7       77.66      135.19     66.21 o 
  -7  -2   7       18.08      111.13     57.09 o 
  -6  -2   7      350.73      421.21    107.21 o 
  -5  -2   7       14.23       17.01     20.73 o 
  -4  -2   7      119.02      171.63     35.09 o 
  -3  -2   7        1.53        2.51     10.39 o 
  -2  -2   7      454.49      461.89     64.67 o 
  -1  -2   7        2.40       -3.15     12.63 o 
   0  -2   7     1683.77     1680.15    183.60 o 
   1  -2   7      163.41      109.96     63.33 o 
   2  -2   7      646.05      661.91     55.58 o 
   3  -2   7      184.96      182.97     34.38 o 
   4  -2   7       26.98       34.16     18.44 o 
   5  -2   7       30.44       16.49     36.25 o 
   6  -2   7        0.13       16.95     17.87 o 
   7  -2   7        0.70       15.03     22.08 o 
   8  -2   7        1.51       76.75     49.74 o 
  -8  -1   7        0.03       46.57     32.71 o 
  -7  -1   7        5.67      -19.19     20.03 o 
  -6  -1   7      110.95       54.57     26.15 o 
  -5  -1   7      103.75      151.02     32.82 o 
  -4  -1   7     1250.82     1150.55    199.02 o 
  -3  -1   7      198.05      204.68     64.13 o 
  -2  -1   7     1953.99     1902.85    346.13 o 
  -1  -1   7        3.09       31.76     16.16 o 
   0  -1   7       55.09       54.61     17.70 o 
   1  -1   7      184.63      179.04     28.18 o 
   2  -1   7     1101.24     1145.87     85.70 o 
   3  -1   7      100.17       91.57     34.56 o 
   4  -1   7     1050.53     1052.34    205.16 o 
   5  -1   7        0.07       20.49     19.68 o 
   6  -1   7      155.25      204.65     60.95 o 
   7  -1   7        6.95      -16.62     18.20 o 
   8  -1   7        4.23       31.10     24.30 o 
  -7   0   7        0.86       20.93     27.38 o 
  -6   0   7       16.12       26.94     27.14 o 
  -5   0   7        1.58       20.51     26.57 o 
  -4   0   7        2.96       10.28     26.39 o 
  -3   0   7      168.21      153.63     30.58 o 
  -2   0   7      431.06      369.19     43.68 o 
  -1   0   7      761.92      729.62    133.81 o 
   0   0   7     2012.13     2160.47    277.59 o 
   1   0   7      502.42      481.58     41.38 o 
   2   0   7      824.93      937.50    149.23 o 
   3   0   7        0.34       -0.81      7.55 o 
   4   0   7       24.37       22.14     13.67 o 
   5   0   7       80.77      110.32     32.42 o 
   6   0   7      241.82      250.10     68.92 o 
   7   0   7       24.78       13.32     12.63 o 
   8   0   7       62.03       25.97     25.84 o 
  -7   1   7        7.93       42.37     30.90 o 
  -6   1   7        0.42       -3.65     21.42 o 
  -5   1   7        8.97       44.75     30.55 o 
  -4   1   7        3.72       -5.74      9.71 o 
  -3   1   7        0.58        0.07     19.46 o 
  -2   1   7       90.71       81.38     18.64 o 
  -1   1   7        0.20       10.39     10.28 o 
   0   1   7       73.53       70.55     31.59 o 
   1   1   7      149.26      142.07     22.67 o 
   2   1   7       38.02       26.30     14.00 o 
   3   1   7      333.40      372.90     51.03 o 
   4   1   7      121.15      129.39     18.78 o 
   5   1   7       80.31       70.22     26.04 o 
   6   1   7        4.04      -15.08     15.08 o 
   7   1   7        0.08        9.71     14.42 o 
   8   1   7       16.80        5.35     14.06 o 
  -6   2   7        0.01       18.44     25.20 o 
  -5   2   7       89.87       74.18     29.67 o 
  -4   2   7        0.20      -15.05     46.66 o 
  -3   2   7      390.42      433.02     94.03 o 
  -2   2   7        5.10        6.10     42.96 o 
  -1   2   7      199.52      186.66     29.37 o 
   0   2   7        0.54       -0.26     11.14 o 
   1   2   7        2.27       -5.85     10.63 o 
   2   2   7       44.04       48.53     24.30 o 
   3   2   7       31.60       15.96     20.05 o 
   4   2   7       46.29       28.48     31.32 o 
   5   2   7        0.03        7.62     14.04 o 
   6   2   7        4.33       18.49     13.67 o 
   7   2   7        4.71        3.98      8.39 o 
   8   2   7        0.27       13.34     16.53 o 
  -6   3   7       11.44       36.76     30.53 o 
  -5   3   7       40.71       36.67     26.96 o 
  -4   3   7        0.45        8.78     17.39 o 
  -3   3   7       87.99       67.88     19.70 o 
  -2   3   7       44.05       34.01     24.56 o 
  -1   3   7     1117.69     1248.17    155.51 o 
   0   3   7       51.59       42.90     22.91 o 
   1   3   7     1255.07     1406.56    323.13 o 
   2   3   7        0.32       10.61      8.89 o 
   3   3   7      178.61      224.38     29.56 o 
   4   3   7        6.46       14.90      9.55 o 
   5   3   7       11.90       36.36     19.88 o 
   6   3   7        0.36        6.27      7.26 o 
   7   3   7       20.81       13.36     15.17 o 
   8   3   7        2.45        4.42     10.83 o 
  -5   4   7       36.65       33.83     28.59 o 
  -4   4   7       27.01        1.45     19.00 o 
  -3   4   7      152.06      145.19     36.34 o 
  -2   4   7       21.00       11.49     23.22 o 
  -1   4   7        4.03       12.44     10.94 o 
   0   4   7       32.04       18.78     14.06 o 
   1   4   7      525.44      543.70     55.20 o 
   2   4   7      174.89      231.78     22.76 o 
   3   4   7      986.64     1899.43    574.31 o 
   4   4   7       61.09       32.64     21.55 o 
   5   4   7      272.72      317.75     51.29 o 
   6   4   7        0.42       20.89     21.15 o 
   7   4   7        2.63        6.80      9.33 o 
   8   4   7        0.55        1.61      8.10 o 
  -4   5   7        0.00       10.48     23.64 o 
  -3   5   7        0.53      -17.15     24.21 o 
  -2   5   7        4.89       40.72     28.42 o 
  -1   5   7       63.43       52.32     26.02 o 
   0   5   7       21.91       33.54     32.22 o 
   1   5   7       55.03       28.53     35.77 o 
   2   5   7        0.40        6.96      9.57 o 
   4   5   7       37.79        3.43     12.22 o 
   5   5   7      182.92      173.26     47.24 o 
   6   5   7       38.63       21.94     18.11 o 
   7   5   7       77.29       47.90     28.09 o 
  -4   6   7       15.24        4.84     22.74 o 
  -3   6   7        8.63       26.54     29.67 o 
  -2   6   7        0.02       -4.07     44.31 o 
  -1   6   7        7.33        9.07     19.52 o 
   0   6   7       14.49       12.77     17.87 o 
   1   6   7        0.17       -9.51     13.65 o 
   2   6   7        8.35       -5.90     14.57 o 
   3   6   7        8.57       37.81     28.26 o 
   4   6   7        1.30      -12.28     17.76 o 
   5   6   7        0.01      -10.21     17.43 o 
   6   6   7        3.44       15.10     13.91 o 
   7   6   7       11.90        6.12     13.45 o 
  -2   7   7       95.42      147.45     68.41 o 
  -1   7   7        6.79       25.27     30.37 o 
   0   7   7       15.47        6.41     16.51 o 
   1   7   7        1.15        2.95     12.37 o 
   2   7   7       19.17       33.28     27.76 o 
   3   7   7        0.05       -2.38     13.87 o 
   4   7   7       43.74       66.49     28.55 o 
   5   7   7        0.12       26.37     20.36 o 
   6   7   7       14.87      -15.08     18.77 o 
  -1   8   7       18.18       30.64     26.28 o 
   0   8   7      144.59      144.13     80.83 o 
   1   8   7       14.58        0.84     15.47 o 
   2   8   7       55.20       29.93     26.92 o 
   3   8   7        0.76       75.85     44.00 o 
   4   8   7        0.51       -1.50     13.91 o 
   5   8   7        0.35       34.34     20.45 o 
   6   8   7       15.69       31.72     17.23 o 
   7   8   7        0.09        8.67     12.04 o 
  -5  -7   8        0.00      -23.02     24.98 o 
  -4  -7   8        2.55       -1.74     24.28 o 
  -3  -7   8        0.01        1.01     24.94 o 
  -2  -7   8        2.22       10.19     28.04 o 
  -1  -7   8        7.27       14.22     32.55 o 
   0  -7   8        2.74       31.47     25.66 o 
   1  -7   8       28.91        2.33     17.81 o 
  -6  -6   8        3.83       26.15     29.71 o 
  -5  -6   8        4.39       15.61     26.35 o 
  -4  -6   8        0.02       15.65     22.14 o 
  -3  -6   8       15.36       54.87     32.18 o 
  -2  -6   8        1.26        7.77     16.95 o 
  -1  -6   8        0.01        7.97     22.12 o 
   0  -6   8        5.94        2.47     19.90 o 
   1  -6   8        4.99       40.04     28.94 o 
   2  -6   8        8.91       16.11     63.59 o 
   3  -6   8        0.48        1.58     24.83 o 
  -7  -5   8       45.70       63.46     36.78 o 
  -6  -5   8       24.09       16.97     27.20 o 
  -5  -5   8       80.93      105.28     51.79 o 
  -4  -5   8       42.93       46.79     24.34 o 
  -3  -5   8        3.61        2.60     14.64 o 
  -2  -5   8       19.93       11.93     20.16 o 
  -1  -5   8      210.99      199.04     49.68 o 
   0  -5   8        6.37       11.36     20.32 o 
   1  -5   8      113.24       97.78     27.80 o 
   2  -5   8        2.15       -7.09     18.60 o 
   3  -5   8        0.56       20.45     15.94 o 
   4  -5   8        0.27       -6.38     13.98 o 
  -7  -4   8        3.14      -20.67     25.42 o 
  -6  -4   8        0.62       -0.84     19.13 o 
  -5  -4   8      109.94       75.52     30.68 o 
  -4  -4   8       18.06       41.45     30.55 o 
  -3  -4   8      372.02      385.89     39.83 o 
  -2  -4   8       22.32       25.73     19.74 o 
  -1  -4   8       59.32       99.09     36.74 o 
   0  -4   8        0.09       10.21     14.06 o 
   1  -4   8      249.85      262.54     37.62 o 
   2  -4   8        4.30       17.67     17.39 o 
   3  -4   8      424.25      373.94    113.71 o 
   4  -4   8        0.09       -0.02     25.71 o 
   5  -4   8       59.88       69.69     36.65 o 
  -7  -3   8        0.28       14.66     26.30 o 
  -6  -3   8        2.76       14.17     22.41 o 
  -5  -3   8        0.18       26.04     27.49 o 
  -4  -3   8        2.12       26.26     23.88 o 
  -3  -3   8       39.12       41.27     31.32 o 
  -2  -3   8       43.80       55.40     20.93 o 
  -1  -3   8      395.89      395.93     54.58 o 
   0  -3   8       40.24       43.08     23.71 o 
   1  -3   8      364.12      394.88     47.69 o 
   2  -3   8        2.64       10.85     15.91 o 
   3  -3   8        0.00        8.98     28.42 o 
   4  -3   8       41.43       36.25     27.84 o 
   5  -3   8      138.50      133.55    129.17 o 
   6  -3   8       18.12       18.29     22.89 o 
  -7  -2   8        5.96       -3.17     23.88 o 
  -6  -2   8        4.51      -10.79     22.87 o 
  -5  -2   8       14.49       40.46     35.63 o 
  -4  -2   8        0.13       -5.66     16.46 o 
  -3  -2   8       45.45       23.77     23.99 o 
  -2  -2   8        3.20        5.94     15.28 o 
  -1  -2   8       73.69       65.44     24.50 o 
   0  -2   8       10.45       10.54     18.00 o 
   1  -2   8        0.37       14.31     12.61 o 
   2  -2   8       60.69       72.20     23.29 o 
   3  -2   8       63.35       77.96     26.55 o 
   4  -2   8       13.01        8.98     12.33 o 
   5  -2   8       26.99        7.77     15.56 o 
   6  -2   8        3.74       41.67     32.35 o 
   7  -2   8        1.98      124.64     66.78 o 
  -7  -1   8        0.11        9.11     25.62 o 
  -6  -1   8       22.89       -4.82     22.52 o 
  -5  -1   8        7.78       -0.44     19.10 o 
  -4  -1   8      228.06      274.93     37.73 o 
  -3  -1   8       32.18       19.59     14.55 o 
  -2  -1   8      153.35      162.96     33.37 o 
  -1  -1   8       44.13       40.17     19.85 o 
   0  -1   8       18.56       39.27     20.40 o 
   1  -1   8      117.76      157.12     27.71 o 
   2  -1   8      146.50      175.31     39.78 o 
   3  -1   8      141.46      174.16     28.90 o 
   4  -1   8       27.98       25.29     18.03 o 
   5  -1   8       35.48       46.46     23.95 o 
   6  -1   8        0.01       -4.03     18.75 o 
   7  -1   8        0.56       42.30     33.35 o 
   8  -1   8        0.01        8.63      9.55 o 
  -7   0   8        5.31       18.66     27.73 o 
  -6   0   8       16.01       -5.30     23.11 o 
  -5   0   8        6.44       28.35     30.62 o 
  -4   0   8       34.51        7.70     23.64 o 
  -3   0   8        7.55       -0.51     11.82 o 
  -2   0   8      989.79      943.16    165.32 o 
  -1   0   8       68.27        9.77     29.39 o 
   0   0   8     1606.88     1674.68    311.02 o 
   1   0   8       18.42       35.79     19.28 o 
   2   0   8      240.52      276.90     33.84 o 
   3   0   8        0.14        4.47     15.72 o 
   4   0   8       86.81      106.27     18.27 o 
   5   0   8        4.31       -9.11     15.98 o 
   6   0   8      133.76      146.67     46.62 o 
   7   0   8       10.62       -0.55     17.85 o 
  -6   1   8        1.29        9.99     24.06 o 
  -5   1   8        9.50       23.35     25.77 o 
  -4   1   8       49.53       51.97     20.34 o 
  -3   1   8        9.17       -0.90     12.46 o 
  -2   1   8       11.20       19.72     20.67 o 
  -1   1   8       26.36       40.30     22.45 o 
   0   1   8      549.33      596.63     94.09 o 
   1   1   8      240.38      247.60     32.60 o 
   2   1   8     1879.00     1864.23    375.67 o 
   3   1   8      147.89      188.14     34.78 o 
   4   1   8      865.01     1331.70    115.87 o 
   5   1   8        5.96        7.26     19.28 o 
   6   1   8       22.26       14.33     16.97 o 
   7   1   8        2.10       -3.37     16.24 o 
   8   1   8       21.85       12.26     14.42 o 
  -6   2   8        1.95       43.45     31.65 o 
  -5   2   8        5.59       20.91     25.97 o 
  -4   2   8        2.08       11.01     18.71 o 
  -3   2   8       12.34       -9.44     12.48 o 
  -2   2   8       15.90       29.23     18.93 o 
  -1   2   8       18.48       11.01     23.44 o 
   0   2   8      107.99      143.39     41.65 o 
   1   2   8        0.20        9.75     12.52 o 
   2   2   8        1.37       -4.97      8.32 o 
   3   2   8       96.43      129.32     17.02 o 
   4   2   8      209.34      217.63     42.95 o 
   5   2   8      135.42      130.95     29.39 o 
   6   2   8      244.10      321.44     76.41 o 
   7   2   8       32.02       12.35     12.37 o 
   8   2   8       34.59       37.20     22.03 o 
  -5   3   8       47.29       22.23     25.86 o 
  -4   3   8        9.40       10.92     19.52 o 
  -3   3   8       15.11        5.70     31.17 o 
  -2   3   8       15.26       10.30     15.10 o 
  -1   3   8        1.35        3.26     19.94 o 
   0   3   8       12.71        7.22     10.52 o 
   1   3   8        1.04        1.94     15.39 o 
   2   3   8        4.76        3.87      8.74 o 
   3   3   8        2.73        8.56      9.11 o 
   4   3   8       26.58       11.38      9.84 o 
   5   3   8        0.24       17.21     17.48 o 
   6   3   8        1.07       15.54     16.31 o 
   7   3   8        9.64       17.17     22.60 o 
   8   3   8        6.07       25.05     13.32 o 
  -5   4   8       57.11       52.10     35.46 o 
  -4   4   8       21.95       33.79     51.75 o 
  -3   4   8      195.69      295.63     81.36 o 
  -2   4   8       28.29       45.78     30.99 o 
  -1   4   8       63.47       62.25     27.27 o 
   0   4   8        6.05       27.29     20.21 o 
   1   4   8       38.50       37.75     22.25 o 
   2   4   8        2.62       -2.71      6.43 o 
   3   4   8      125.55      113.10     25.07 o 
   4   4   8        2.12       -4.67     15.69 o 
   5   4   8       26.05       25.66     16.20 o 
   6   4   8        0.02      -15.41     15.41 o 
   7   4   8        0.08       -2.44     13.23 o 
  -4   5   8        0.00        4.86     30.84 o 
  -3   5   8       43.14       65.75     40.10 o 
  -2   5   8       24.03       10.28     54.12 o 
  -1   5   8      285.60      348.40    108.40 o 
   0   5   8       52.59       50.93     27.58 o 
   1   5   8      186.38      176.46     24.72 o 
   2   5   8        5.76        8.23      9.55 o 
   3   5   8        4.10        4.97     13.91 o 
   4   5   8        4.11       28.66     21.81 o 
   5   5   8      111.52      184.83     54.26 o 
   6   5   8        2.34        2.82     17.39 o 
   7   5   8       48.26       49.06     28.53 o 
   8   5   8        0.02       -5.13     17.30 o 
  -4   6   8        0.86       34.97     27.25 o 
  -3   6   8       12.33       64.53     42.68 o 
  -2   6   8        1.01       14.75     20.32 o 
  -1   6   8        0.15       42.68     24.85 o 
   0   6   8        5.09       18.91     20.29 o 
   1   6   8       90.90      131.61     36.47 o 
   2   6   8       33.03       64.69     35.86 o 
   3   6   8      128.92      195.09     41.18 o 
   4   6   8       13.55        9.05     14.06 o 
   5   6   8        8.68      -11.49     11.91 o 
   6   6   8        0.29       10.26     15.25 o 
   7   6   8       13.95       -1.32     19.44 o 
  -2   7   8        5.04       -8.74     22.10 o 
  -1   7   8       13.95       12.19     24.83 o 
   0   7   8        0.54      -10.10     25.91 o 
   1   7   8       12.46        6.76     17.96 o 
   2   7   8        0.00      -18.49     20.56 o 
   3   7   8        0.65      -17.08     19.90 o 
   4   7   8        1.64       53.55     34.01 o 
   5   7   8       15.00        6.23     11.40 o 
   6   7   8        2.61      -10.41     18.60 o 
   7   7   8        4.47      101.16     83.97 o 
  -1   8   8        3.41       37.46     33.65 o 
   0   8   8       35.80       44.84     29.87 o 
   1   8   8        7.01       11.38     25.64 o 
   2   8   8       17.87       45.39     39.51 o 
   3   8   8        6.33       14.11     16.29 o 
   4   8   8        0.34       21.81     20.40 o 
   5   8   8        1.39      -21.06     21.06 o 
   6   8   8        0.71      -21.24     21.24 o 
  -2  -7   9       16.50      -24.67     24.67 o 
  -1  -7   9       21.02       17.01     23.31 o 
  -5  -6   9        2.87      -21.13     22.23 o 
  -4  -6   9        6.60        8.54     26.28 o 
  -3  -6   9        4.53       99.73     53.37 o 
  -2  -6   9        2.64        1.03     19.94 o 
  -1  -6   9        0.04        9.35     25.29 o 
   0  -6   9        3.40       21.26     21.33 o 
   1  -6   9        1.30       26.76     21.48 o 
   2  -6   9        0.00        2.11     17.30 o 
  -6  -5   9        6.51       35.55     29.56 o 
  -5  -5   9       42.82       36.49     29.16 o 
  -4  -5   9        0.18       28.97     26.65 o 
  -3  -5   9       17.14       60.37     28.46 o 
  -2  -5   9       22.72       21.97     23.29 o 
  -1  -5   9        0.54       -2.69     16.75 o 
   0  -5   9       26.36       30.57     26.37 o 
   1  -5   9        4.26       14.04     21.37 o 
   2  -5   9       10.78        5.68     21.68 o 
   3  -5   9        1.07        6.12     15.96 o 
   4  -5   9        2.63      -19.28     22.82 o 
  -6  -4   9        1.92       11.84     26.04 o 
  -5  -4   9       24.87       54.45     31.85 o 
  -4  -4   9       74.85       59.30     27.49 o 
  -3  -4   9      219.64      235.54     54.72 o 
  -2  -4   9      132.42      118.95     35.42 o 
  -1  -4   9      174.60      168.71     42.77 o 
   0  -4   9       29.31       28.90     21.22 o 
   1  -4   9        8.25       10.39     14.70 o 
   2  -4   9        0.41       12.50     17.59 o 
   3  -4   9        4.69        4.58     25.14 o 
   4  -4   9        3.07       12.13     16.05 o 
   5  -4   9        0.99       -9.62     15.14 o 
  -6  -3   9       31.21       22.65     28.26 o 
  -5  -3   9       21.27      -10.37     20.62 o 
  -4  -3   9       29.26        9.33     21.22 o 
  -3  -3   9        8.91        5.00     12.15 o 
  -2  -3   9       13.68        4.27     26.41 o 
  -1  -3   9      277.08      296.49     55.52 o 
   0  -3   9      165.77      173.42     35.02 o 
   1  -3   9      273.11      283.06     46.25 o 
   2  -3   9      118.25      175.13     51.46 o 
   3  -3   9       10.95       -1.63     30.13 o 
   4  -3   9       13.05        8.43     23.46 o 
   5  -3   9       17.01       21.86     29.60 o 
  -6  -2   9        6.98       15.63     33.92 o 
  -5  -2   9        1.33       -3.24     19.68 o 
  -4  -2   9       33.51       60.53     50.29 o 
  -3  -2   9        0.29       -4.27     10.67 o 
  -2  -2   9       65.30       21.66     26.94 o 
  -1  -2   9       15.92       18.97     18.47 o 
   0  -2   9       10.13       16.31     14.99 o 
   1  -2   9      233.00      285.76     61.59 o 
   2  -2   9       21.55       29.38     21.53 o 
   3  -2   9      281.33      299.94     87.44 o 
   4  -2   9       31.73        9.62     14.73 o 
   5  -2   9       34.25       38.43     32.36 o 
   6  -2   9        3.11       12.46     23.66 o 
  -6  -1   9       16.12       49.99     31.54 o 
  -5  -1   9        2.88        3.08     22.08 o 
  -4  -1   9        6.70       20.58     22.96 o 
  -3  -1   9        1.21        0.66     26.04 o 
  -2  -1   9        1.70        8.14     13.45 o 
  -1  -1   9        1.46        2.18     10.78 o 
   0  -1   9        2.95        3.74      9.97 o 
   1  -1   9        0.05       -6.32     16.20 o 
   2  -1   9        0.19        6.27     10.48 o 
   3  -1   9       37.15       15.39     29.12 o 
   4  -1   9        5.78        8.91     10.48 o 
   5  -1   9       81.49      186.57     59.76 o 
   6  -1   9        7.06       12.35     22.01 o 
   7  -1   9       23.97        9.55     17.65 o 
  -6   0   9       61.66      101.82     53.44 o 
  -5   0   9        9.02        6.21     22.10 o 
  -4   0   9      100.24      196.48     47.54 o 
  -3   0   9        0.02        6.38     11.16 o 
  -2   0   9       19.01       13.23     14.11 o 
  -1   0   9       16.86       15.43     15.28 o 
   0   0   9        2.46        4.84     21.26 o 
   1   0   9       29.16       10.35     13.23 o 
   2   0   9        0.99       24.81     13.80 o 
   3   0   9       25.58       20.45     15.32 o 
   4   0   9        0.62       -2.84     21.20 o 
   5   0   9        8.02       -1.36     18.88 o 
   6   0   9        0.03       -5.02     12.00 o 
   7   0   9        0.01       14.17     18.93 o 
   8   0   9        0.30       19.39     23.00 o 
  -6   1   9        0.88       33.24     29.71 o 
  -5   1   9        8.28        7.46     22.85 o 
  -4   1   9      105.65       91.48     28.57 o 
  -3   1   9       82.67       84.52     26.04 o 
  -2   1   9      173.19      184.51     31.02 o 
  -1   1   9       63.49       50.19     29.19 o 
   0   1   9        2.88       10.34     10.67 o 
   1   1   9        0.32        8.83     10.48 o 
   2   1   9       74.23       36.91     18.23 o 
   3   1   9       11.59       17.37     14.55 o 
   4   1   9       33.39       55.62     22.71 o 
   5   1   9        9.00        5.22     12.24 o 
   6   1   9        0.28       18.25     20.01 o 
   7   1   9        4.78       24.39     23.20 o 
   8   1   9        4.32      -13.84     20.27 o 
  -5   2   9        8.62       31.76     28.37 o 
  -4   2   9        2.52        6.54     21.88 o 
  -3   2   9        0.18        3.96      8.52 o 
  -2   2   9       60.92       47.08     23.62 o 
  -1   2   9       42.19       47.15     31.19 o 
   0   2   9      145.88      197.10     27.56 o 
   1   2   9       61.13      110.10     41.07 o 
   2   2   9        0.02       16.62     12.55 o 
   3   2   9        2.16        7.97     10.90 o 
   4   2   9      152.55      214.18     40.11 o 
   5   2   9        6.38        4.80     15.12 o 
   6   2   9      104.27      105.81     39.16 o 
   7   2   9        2.80       -3.37     13.56 o 
  -5   3   9        1.78       17.08     28.88 o 
  -4   3   9        3.57       79.28     45.32 o 
  -3   3   9        0.03        8.12     21.66 o 
  -2   3   9        6.84       12.48     19.26 o 
  -1   3   9        0.37       20.32     19.83 o 
   0   3   9       11.44        6.60      9.49 o 
   1   3   9        3.19        7.97     16.31 o 
   2   3   9       81.47       54.04     31.41 o 
   3   3   9        8.15       -2.93     16.68 o 
   4   3   9       13.85       -5.28     16.75 o 
   5   3   9        0.06        6.69     18.62 o 
   6   3   9       24.22      -13.16     16.49 o 
   7   3   9        6.52        7.40     14.06 o 
   8   3   9       35.32       17.92     25.18 o 
  -4   4   9        1.05       10.37     23.73 o 
  -3   4   9       40.14       23.99     26.65 o 
  -2   4   9        6.10       -5.30     16.75 o 
  -1   4   9       50.46       19.59     19.39 o 
   0   4   9       13.32      -13.84     13.84 o 
   1   4   9       14.80       13.69     14.79 o 
   2   4   9        2.99        8.61     11.38 o 
   3   4   9        2.90       12.06     13.60 o 
   4   4   9        5.70       35.17     21.33 o 
   5   4   9        1.49       61.76     28.33 o 
   6   4   9        8.52        3.39     11.47 o 
   7   4   9        0.01       38.54     21.75 o 
   8   4   9        0.00       -3.43     19.04 o 
  -3   5   9        3.90      -12.81     39.86 o 
  -2   5   9        4.68      -23.11     23.11 o 
  -1   5   9       89.20       83.56     42.33 o 
   0   5   9       19.64       19.02     14.55 o 
   1   5   9      122.07      146.93     40.30 o 
   2   5   9       17.17       15.69     17.34 o 
   3   5   9       30.40       36.43     30.29 o 
   4   5   9        7.09        4.73     14.24 o 
   5   5   9        0.42       20.67     17.50 o 
   6   5   9        0.76       13.40     12.61 o 
   7   5   9        0.14        3.65     17.98 o 
   8   5   9        0.11       14.02     16.11 o 
  -3   6   9       17.20      -19.02     22.85 o 
  -2   6   9        9.41       13.93     23.62 o 
  -1   6   9        0.00        3.41     19.85 o 
   0   6   9        0.33       -5.70     22.76 o 
   1   6   9       71.07       70.90     41.56 o 
   2   6   9       16.76       -2.14     13.34 o 
   3   6   9      111.92      125.36     37.18 o 
   4   6   9       11.90       18.60     21.50 o 
   5   6   9       24.86       16.16     14.35 o 
   6   6   9        1.72       -5.04     19.02 o 
   7   6   9        0.00      -19.90     19.90 o 
  -1   7   9       15.54        8.56     24.01 o 
   0   7   9       12.22       17.34     23.93 o 
   1   7   9        5.48       27.67     27.51 o 
   2   7   9        2.05       -2.58     22.89 o 
   3   7   9       13.88       13.18     18.31 o 
   4   7   9        3.29        1.89     18.64 o 
   5   7   9       39.62       76.66     43.01 o 
   6   7   9        4.83       -1.74     20.67 o 
   7   7   9       11.33       68.08     33.81 o 
  -1  -7  10        3.83       61.32     42.08 o 
  -3  -6  10        0.53        4.47     24.30 o 
  -2  -6  10        1.21       66.71     39.13 o 
  -1  -6  10       64.69       69.88     43.67 o 
   0  -6  10      111.61       87.52     46.97 o 
   1  -6  10       73.37       55.29     31.94 o 
  -5  -5  10       16.17       50.49     42.88 o 
  -4  -5  10        3.55       67.86     45.63 o 
  -3  -5  10       72.30       98.48     46.44 o 
  -2  -5  10        8.97       27.29     25.84 o 
  -1  -5  10       55.84       24.78     23.11 o 
   0  -5  10       16.09        7.37     13.40 o 
   1  -5  10        0.23        9.86     15.67 o 
   2  -5  10        2.62       16.09     22.78 o 
   3  -5  10       30.68       56.63     59.65 o 
   4  -5  10       17.44       17.21     21.57 o 
  -5  -4  10        2.84        6.14     25.25 o 
  -4  -4  10        1.79       49.06     30.88 o 
  -3  -4  10       17.96       28.42     29.45 o 
  -2  -4  10       44.76       39.71     22.05 o 
  -1  -4  10        0.38       15.61     21.13 o 
   0  -4  10       56.47       95.42     44.44 o 
   1  -4  10       44.92       38.34     29.27 o 
   2  -4  10        8.07        9.79     23.90 o 
   3  -4  10       28.60       48.97     40.50 o 
   4  -4  10        0.30       10.81     15.54 o 
  -6  -3  10        8.31       18.00     27.36 o 
  -5  -3  10      122.10      266.61    110.70 o 
  -4  -3  10        0.00       64.49     37.77 o 
  -3  -3  10       12.44       -0.37     20.40 o 
  -2  -3  10       36.13       16.13     32.11 o 
  -1  -3  10      112.03       89.28     67.38 o 
   0  -3  10       18.52       16.88     23.46 o 
   1  -3  10      173.96      166.72     43.03 o 
   2  -3  10        7.29        8.56     20.03 o 
   3  -3  10       17.61       25.80     22.12 o 
   4  -3  10       18.60       15.06     20.98 o 
   5  -3  10        3.27       32.82     29.43 o 
  -6  -2  10        4.57       -3.08     25.31 o 
  -5  -2  10       48.61       55.58     32.73 o 
  -4  -2  10       90.82      195.26     59.08 o 
  -3  -2  10      367.64      516.96     97.86 o 
  -2  -2  10      115.30       79.15     86.68 o 
  -1  -2  10      273.67      321.01    104.46 o 
   0  -2  10        0.77       21.50     21.13 o 
   1  -2  10        2.42       -0.55     16.35 o 
   2  -2  10       98.98       48.80     30.90 o 
   3  -2  10      140.66      131.52     40.61 o 
   4  -2  10       43.18       16.97     63.81 o 
   5  -2  10       51.34      130.11     64.84 o 
   6  -2  10        0.61       -6.21     24.65 o 
  -6  -1  10        1.98       34.80     29.71 o 
  -5  -1  10       16.79       56.04     32.53 o 
  -4  -1  10        0.12       17.43     24.37 o 
  -3  -1  10        2.17       28.28     21.37 o 
  -2  -1  10       90.43       89.96     24.28 o 
  -1  -1  10       91.68       80.43     29.69 o 
   0  -1  10      304.41      343.89     45.99 o 
   1  -1  10      192.59      207.06     29.78 o 
   2  -1  10      115.81      103.76     50.89 o 
   3  -1  10       14.89       27.05     21.90 o 
   4  -1  10        1.92      -10.45     16.44 o 
   5  -1  10       26.40       25.99     20.98 o 
   6  -1  10       21.41        5.61     15.23 o 
  -6   0  10        7.47       14.53     27.38 o 
  -5   0  10        3.03       12.11     23.51 o 
  -4   0  10        5.51      -20.27     20.27 o 
  -3   0  10        0.00       21.64     17.10 o 
  -2   0  10        0.20       13.69     16.00 o 
  -1   0  10        9.49        5.99     14.81 o 
   0   0  10        1.15       16.13     15.14 o 
   1   0  10        0.91        6.52     13.27 o 
   2   0  10       51.86       51.73     21.42 o 
   3   0  10        9.04       23.64     16.82 o 
   4   0  10       59.39      103.10     34.51 o 
   5   0  10        2.33       30.20     28.15 o 
   6   0  10        5.19       -5.08     20.34 o 
   7   0  10        2.98        9.64     14.99 o 
  -5   1  10        0.01      -23.88     23.88 o 
  -4   1  10       62.08       28.17     29.16 o 
  -3   1  10        0.25        7.20     28.61 o 
  -2   1  10      176.55      193.27     44.18 o 
  -1   1  10        3.24        3.61     10.23 o 
   0   1  10       77.91       65.44     26.35 o 
   1   1  10        4.80       17.48     13.38 o 
   2   1  10        1.74       19.72     18.93 o 
   3   1  10        0.51        4.23     10.04 o 
   4   1  10        0.01        3.52     16.53 o 
   5   1  10        0.53        7.95     18.16 o 
   6   1  10        2.44       36.67     24.67 o 
   7   1  10        0.68        8.36     14.31 o 
  -5   2  10       24.98       67.00     52.98 o 
  -4   2  10       28.43       -3.87     21.53 o 
  -3   2  10        0.23       10.52     18.18 o 
  -2   2  10       44.33       40.39     27.43 o 
  -1   2  10       44.94       22.12     21.42 o 
   0   2  10      313.76      426.32     47.68 o 
   1   2  10       40.26       56.59     23.27 o 
   2   2  10      224.71      308.67     35.93 o 
   3   2  10        0.97       33.50     24.10 o 
   4   2  10       24.43       41.82     35.04 o 
   5   2  10        1.77       25.71     23.31 o 
   6   2  10        0.00        0.11     17.70 o 
   7   2  10        0.94      -14.99     20.76 o 
   8   2  10        0.00      -17.12     21.83 o 
  -4   3  10       59.38       75.21     45.39 o 
  -3   3  10       79.92       85.10     42.88 o 
  -2   3  10       98.51      131.19     38.54 o 
  -1   3  10       42.66       17.67     20.62 o 
   0   3  10        0.52        2.38     11.01 o 
   1   3  10       11.60       16.55     15.52 o 
   2   3  10      105.88       94.30     21.62 o 
   3   3  10       64.29       43.05     29.27 o 
   4   3  10       97.04      148.23     32.69 o 
   5   3  10       16.82        5.13     20.76 o 
   6   3  10        8.23       -0.02     22.32 o 
   7   3  10        0.04       -7.92     19.85 o 
   8   3  10        0.32       10.74     16.02 o 
  -4   4  10        1.54       30.84     37.75 o 
  -3   4  10        3.24       39.97     38.28 o 
  -2   4  10        7.78        6.10     12.48 o 
  -1   4  10       41.94       63.13     24.98 o 
   0   4  10       45.76       30.55     35.04 o 
   1   4  10       67.48       61.81     26.13 o 
   2   4  10       11.46       26.28     21.42 o 
   3   4  10        9.16       29.41     22.60 o 
   4   4  10        9.76       13.49     19.04 o 
   5   4  10        4.29       -6.18     20.05 o 
   6   4  10       15.52       32.42     30.48 o 
   7   4  10        3.74       32.97     23.02 o 
   8   4  10        0.80       -1.91     22.96 o 
  -3   5  10        1.13       -2.73     21.17 o 
  -2   5  10        4.77        7.37     21.53 o 
  -1   5  10        1.19       22.78     36.40 o 
   0   5  10        0.34       -0.77     12.79 o 
   1   5  10        0.38        6.18     16.60 o 
   2   5  10        4.52       21.61     21.77 o 
   3   5  10        3.79       53.55     20.84 o 
   4   5  10        4.76        6.78      9.42 o 
   5   5  10        4.42       10.72     14.44 o 
   6   5  10        0.02        5.48     16.11 o 
   7   5  10        0.16      -20.38     21.00 o 
  -2   6  10        5.70       38.17     33.50 o 
  -1   6  10       14.90       39.71     30.20 o 
   0   6  10        2.20        9.77     36.45 o 
   1   6  10        0.52       -3.90     21.48 o 
   2   6  10        0.01       37.00     23.79 o 
   3   6  10       12.47       -0.77     15.36 o 
   4   6  10        1.27       21.86     19.79 o 
   5   6  10        4.72        8.89     19.17 o 
   6   6  10        1.38       31.72     18.22 o 
  -1   7  10       24.82        2.75     20.65 o 
   1   7  10       24.85       24.98     23.07 o 
   2   7  10        3.49       -1.54     23.75 o 
   3   7  10        0.36      -23.55     23.55 o 
   4   7  10        0.16      -23.97     23.97 o 
  -1  -6  11        0.14       73.56     46.73 o 
   0  -6  11      102.24       48.60     30.11 o 
  -3  -5  11       43.88       59.65     36.54 o 
  -2  -5  11      187.09      294.37    125.32 o 
  -1  -5  11        5.28       12.63     23.09 o 
   0  -5  11        7.72       -1.28     22.63 o 
   1  -5  11       15.02       26.04     24.83 o 
   2  -5  11       78.67       49.59     37.31 o 
  -4  -4  11        0.89       24.74     30.24 o 
  -3  -4  11       62.86       25.20     27.40 o 
  -2  -4  11       31.89       53.93     31.65 o 
  -1  -4  11      170.18      166.92     73.01 o 
   0  -4  11      195.00      210.93     87.28 o 
   1  -4  11       93.62       57.76     40.02 o 
   2  -4  11      120.96      100.11     52.43 o 
   3  -4  11        0.54        1.43     14.64 o 
  -5  -3  11        2.36       17.81     27.69 o 
  -4  -3  11        0.67        1.89     23.70 o 
  -3  -3  11        0.21       30.79     26.76 o 
  -2  -3  11       18.42       13.01     22.05 o 
  -1  -3  11        7.79       -1.01     20.73 o 
   0  -3  11       30.55       36.69     20.91 o 
   1  -3  11       82.94       52.43     26.22 o 
   2  -3  11        0.00        9.46     21.26 o 
   3  -3  11      117.40       83.09     53.14 o 
   4  -3  11       20.66        8.65     20.07 o 
  -5  -2  11       23.92        6.18     25.47 o 
  -4  -2  11        0.12       17.85     25.44 o 
  -3  -2  11      100.92       46.60     25.95 o 
  -2  -2  11        0.14       15.76     19.10 o 
  -1  -2  11       29.57       34.07     25.97 o 
   0  -2  11        0.34        8.74     21.22 o 
   1  -2  11        7.41       27.82     22.49 o 
   2  -2  11        8.83       -1.52     10.92 o 
   3  -2  11        6.95       14.20     17.34 o 
   4  -2  11       18.68       19.68     20.07 o 
   5  -2  11        3.76       15.08     22.03 o 
  -5  -1  11       31.51       34.49     37.24 o 
  -4  -1  11       10.41       32.62     34.29 o 
  -3  -1  11       20.25       20.14     25.05 o 
  -2  -1  11       11.95        6.85     12.04 o 
  -1  -1  11      366.15      394.54    152.46 o 
   0  -1  11       27.05       20.16     20.16 o 
   1  -1  11      353.21      338.07     68.75 o 
   2  -1  11        0.07       11.86     12.59 o 
   3  -1  11       24.04       10.94     20.93 o 
   4  -1  11        7.75       17.72     23.59 o 
   5  -1  11       11.16       23.46     21.61 o 
  -5   0  11       19.77        5.02     25.16 o 
  -4   0  11       42.22       44.81     30.07 o 
  -3   0  11       97.17      189.83     56.53 o 
  -2   0  11       37.41       32.49     25.80 o 
  -1   0  11       23.73       28.20     19.22 o 
   0   0  11       10.66       12.50     17.01 o 
   1   0  11      115.88      132.67     32.18 o 
   2   0  11      110.11      109.73     32.14 o 
   3   0  11      306.34      323.44     76.90 o 
   4   0  11       42.47       31.52     20.43 o 
   5   0  11       85.02       42.72     40.54 o 
   6   0  11        0.00       -5.59     22.87 o 
  -5   1  11        4.98       25.69     31.08 o 
  -4   1  11        1.98       47.30     37.95 o 
  -3   1  11        1.28       -6.21     19.77 o 
  -2   1  11       23.72       -6.41     21.26 o 
  -1   1  11       20.22       27.65     18.16 o 
   0   1  11       58.84       28.92     26.50 o 
   1   1  11       55.99       59.28     20.91 o 
   2   1  11        8.62        0.42     14.00 o 
   3   1  11        1.53       11.80     18.38 o 
   4   1  11       19.40        9.60     14.22 o 
   5   1  11       29.26       27.67     14.79 o 
   6   1  11       27.09      -12.52     22.80 o 
  -4   2  11       14.24        6.32     24.43 o 
  -3   2  11       13.38        3.76     23.95 o 
  -2   2  11        0.05       -5.70     19.17 o 
  -1   2  11       16.55       29.49     24.81 o 
   0   2  11        6.25        7.81     12.74 o 
   1   2  11        7.23       14.26     16.07 o 
   2   2  11        0.25        5.55     12.70 o 
   3   2  11        0.41        8.19     15.50 o 
   4   2  11        6.13       -4.12     19.92 o 
   5   2  11        2.32       18.20     13.60 o 
   6   2  11        0.26      -12.61     21.48 o 
   7   2  11        0.10       -5.26     16.44 o 
  -4   3  11       78.32       27.65     28.59 o 
  -3   3  11       39.36       58.26     33.28 o 
  -2   3  11      113.60       94.45     47.21 o 
  -1   3  11       22.00       32.29     22.69 o 
   0   3  11        9.77       23.68     21.61 o 
   1   3  11        1.40       14.15     16.95 o 
   2   3  11       30.93       -0.20     17.56 o 
   3   3  11        0.13        5.37     15.03 o 
   4   3  11       34.88       84.34     38.56 o 
   5   3  11        0.41      -19.70     19.70 o 
   6   3  11        3.62       -2.77     15.28 o 
   7   3  11        0.04      -21.44     21.44 o 
  -3   4  11        8.27       32.60     26.85 o 
  -2   4  11       86.04       99.67     48.93 o 
  -1   4  11       71.26       33.32     89.56 o 
   0   4  11      202.45      262.48     71.23 o 
   1   4  11       60.76       69.31     26.68 o 
   2   4  11       71.63      167.17     46.22 o 
   3   4  11        2.53      -21.66     21.66 o 
   4   4  11        1.19        7.92     22.38 o 
   5   4  11        3.22       -4.01     11.78 o 
   6   4  11       16.65       13.45     17.76 o 
   7   4  11        1.06      -21.00     21.00 o 
  -2   5  11        4.21       14.22     24.26 o 
  -1   5  11        0.29        2.51     25.16 o 
   0   5  11       10.27       15.36     23.00 o 
   1   5  11       33.59       75.63     46.79 o 
   2   5  11       75.21      101.60     52.10 o 
   3   5  11       56.62       62.82     42.13 o 
   4   5  11       51.92       55.45     35.66 o 
   5   5  11       13.51       14.39     10.12 o 
   6   5  11        3.17       -4.80     23.18 o 
  -1   6  11        0.13       27.95     26.98 o 
   0   6  11       11.45       -5.00     13.16 o 
   1   6  11        0.39       30.09     22.10 o 
   2   6  11        2.39        5.81     26.28 o 
   3   6  11        1.36        2.66     12.88 o 
   4   6  11        3.47       -2.29     23.44 o 
   5   6  11        8.69       45.65     31.32 o 
  -1  -5  12       22.21        2.62     20.18 o 
   0  -5  12        0.57       57.34     46.97 o 
  -3  -4  12        0.00       43.93     32.82 o 
  -2  -4  12       86.73      199.64     93.37 o 
  -1  -4  12       16.98       10.74     21.53 o 
   0  -4  12      143.45      158.84     72.44 o 
   1  -4  12       21.20       25.29     26.21 o 
   2  -4  12       24.47       -8.36     22.65 o 
   3  -4  12        3.20       34.29     27.47 o 
  -4  -3  12        0.91       17.34     28.00 o 
  -3  -3  12        0.13       13.51     25.88 o 
  -2  -3  12        0.28      -18.58     22.96 o 
  -1  -3  12        5.78       31.12     35.06 o 
   0  -3  12       66.76       42.15     24.78 o 
   1  -3  12       36.17       48.31     26.10 o 
   2  -3  12      193.76      204.61     90.76 o 
   3  -3  12       32.17       45.36     35.02 o 
  -4  -2  12        0.00       -2.09     24.56 o 
  -3  -2  12        2.16       10.34     23.79 o 
  -2  -2  12        2.24       25.91     25.55 o 
  -1  -2  12        0.06        9.95     18.82 o 
   0  -2  12        8.56       14.37     18.33 o 
   1  -2  12       11.16       17.87     18.62 o 
   2  -2  12        0.00      -17.10     17.83 o 
   3  -2  12       41.44       32.20     20.71 o 
   4  -2  12       27.59        8.32     13.73 o 
  -4  -1  12       24.29       11.84     25.58 o 
  -3  -1  12       21.38       17.15     23.95 o 
  -2  -1  12        8.67      -12.61     17.59 o 
  -1  -1  12        1.07       12.57     16.09 o 
   0  -1  12        0.34       20.23     17.08 o 
   1  -1  12        0.08        0.09     16.05 o 
   2  -1  12        2.56       12.55     17.89 o 
   3  -1  12        0.17        2.05     18.99 o 
   4  -1  12        5.88       48.25     32.22 o 
   5  -1  12        2.86       -0.77     20.29 o 
  -4   0  12       53.82       23.62     28.81 o 
  -3   0  12      118.23      178.95     79.31 o 
  -2   0  12       94.26       69.64     37.64 o 
  -1   0  12       45.82       13.49     52.52 o 
   0   0  12       37.12       22.01     23.82 o 
   1   0  12        5.24        8.89     20.62 o 
   2   0  12        3.78        8.19     13.43 o 
   3   0  12       25.81       23.99     23.49 o 
   4   0  12        0.39       66.47     30.31 o 
   5   0  12        4.10       10.96     27.60 o 
  -4   1  12        0.97       15.61     26.37 o 
  -3   1  12       37.40       43.18     36.03 o 
  -2   1  12       44.25       57.36     32.95 o 
  -1   1  12      169.63      198.22     61.24 o 
   0   1  12       99.98      146.93     46.16 o 
   1   1  12      107.98       53.60     23.93 o 
   2   1  12       34.36       16.51     20.45 o 
   3   1  12        0.07      -17.17     19.70 o 
   4   1  12        0.10       54.23     31.50 o 
   5   1  12       32.19       26.28     23.55 o 
  -3   2  12        2.27       21.26     35.77 o 
  -2   2  12        0.58        4.14     33.83 o 
  -1   2  12        1.62        5.52     16.13 o 
   0   2  12       21.72        6.82     22.91 o 
   1   2  12       57.95       70.02     28.68 o 
   2   2  12       58.86       21.17     23.46 o 
   3   2  12       83.05       28.59     25.33 o 
   4   2  12       27.54       22.74     29.80 o 
   5   2  12       11.23       39.02     22.87 o 
   6   2  12        0.59        4.40     12.72 o 
  -3   3  12        3.86        8.06     24.76 o 
  -2   3  12        4.54       12.24     44.83 o 
  -1   3  12       11.79       -2.53     20.43 o 
   0   3  12        3.39       10.87     19.30 o 
   1   3  12       10.26       11.47     18.00 o 
   2   3  12        4.06       -5.13     21.15 o 
   3   3  12        0.01       27.84     25.03 o 
   4   3  12       10.72       28.13     25.75 o 
   5   3  12        7.29       35.74     23.66 o 
  -2   4  12        8.56       -1.08     76.49 o 
  -1   4  12        9.62       22.91     24.45 o 
   0   4  12       35.28       36.19     24.17 o 
   1   4  12       16.43        8.45     18.33 o 
   2   4  12       17.74       10.12     14.33 o 
   3   4  12        9.79       -5.08     22.85 o 
   4   4  12        0.82       22.85     15.98 o 
   5   4  12        2.55        7.81     21.68 o 
  -2   5  12        3.30       -5.72     23.24 o 
  -1   5  12        1.22       -7.31     20.84 o 
   0   5  12        9.40       23.60     19.15 o 
   1   5  12        8.23       25.97     23.02 o 
   2   5  12       53.61       25.82     31.78 o 
   3   5  12       16.92       25.29     23.29 o 
   4   5  12       34.22       16.79     19.59 o 
   0  -4  13       13.00       24.85     20.40 o 
   1  -4  13        9.05        9.64     24.83 o 
  -2  -3  13       38.51       37.35     40.72 o 
  -1  -3  13       40.82       84.50     48.89 o 
   0  -3  13        3.99        9.66     20.84 o 
   1  -3  13        0.00        9.66     18.14 o 
   2  -3  13        9.56       22.58     26.39 o 
  -3  -2  13        0.30      155.22     76.99 o 
  -2  -2  13        1.70       33.54     28.77 o 
  -1  -2  13       25.64       15.76     25.55 o 
   0  -2  13        8.23        5.63     16.95 o 
   1  -2  13       45.63       50.38     35.50 o 
   2  -2  13        0.01       23.40     24.89 o 
   3  -2  13        7.23        6.21     10.30 o 
  -3  -1  13        3.13      -11.23     24.72 o 
  -2  -1  13        0.75       -6.58     22.47 o 
  -1  -1  13        0.00        8.63     43.21 o 
   0  -1  13        1.36        2.84     18.42 o 
   1  -1  13        0.02        1.17     14.77 o 
   2  -1  13        2.20      -16.60     18.95 o 
   3  -1  13        1.58        7.44     13.58 o 
  -3   0  13       45.50       34.47     29.85 o 
  -2   0  13        8.24       -0.75     21.92 o 
  -1   0  13       62.86       46.77     62.86 o 
   0   0  13        0.73       -0.81     24.89 o 
   1   0  13       20.19        5.19     17.61 o 
   2   0  13        0.68       -0.24     20.49 o 
   3   0  13        0.76       11.51     14.31 o 
   4   0  13        1.62       -8.08     24.52 o 
  -2   1  13       22.31       54.81     32.77 o 
  -1   1  13       73.99       46.09     56.77 o 
   0   1  13       65.14       80.34     39.33 o 
   1   1  13      107.92      151.20     64.27 o 
   2   1  13       33.84       39.27     26.63 o 
   3   1  13       37.67       41.01     24.15 o 
   4   1  13        3.80       32.55     26.28 o 
  -2   2  13       11.24       99.42     52.41 o 
  -1   2  13        1.13        7.13     11.97 o 
   0   2  13        2.92        7.53     14.55 o 
   1   2  13       51.23       58.44     32.51 o 
   2   2  13       47.06       34.34     32.14 o 
   3   2  13       75.03       77.24     39.00 o 
  -2   3  13        7.48        3.39     22.58 o 
  -1   3  13        1.79        1.89     21.11 o 
   0   3  13       11.06       11.16     16.09 o 
   1   3  13        0.00       31.85     19.70 o 
   2   3  13        0.47        7.66     17.41 o 
   3   3  13       15.61       22.76     23.22 o 
   4   3  13        9.19       39.05     34.12 o 
  -1   4  13        0.42      -10.45     33.15 o 
   0   4  13        1.87       -3.57     23.33 o 
   1   4  13        0.83       22.67     30.09 o 
   2   4  13        1.03       -0.81     12.33 o 
   3   4  13        1.19       21.92     23.84 o 
   0  -3  14        6.49       20.95     19.90 o 
   1  -3  14        2.39       -8.28     22.71 o 
  -1  -2  14       39.14       54.28     33.92 o 
   0  -2  14       94.45      110.45     52.08 o 
   1  -2  14       26.53       12.59     21.39 o 
  -2  -1  14       13.11       58.88     35.74 o 
  -1  -1  14        3.29       -5.22     13.71 o 
   0  -1  14        0.01        7.37     19.06 o 
   1  -1  14       21.79       16.88     23.49 o 
   2  -1  14       23.23       28.57     27.62 o 
  -2   0  14        1.32       -8.76     23.99 o 
  -1   0  14        8.14       -9.95     23.95 o 
   0   0  14        0.64        6.14     16.31 o 
   1   0  14       14.70       24.61     23.73 o 
   2   0  14        1.30       22.67     15.72 o 
  -2   1  14        0.88       45.78     38.69 o 
  -1   1  14        5.58        5.44     21.79 o 
   0   1  14        1.90       19.50     14.31 o 
   1   1  14        6.80       34.03     21.59 o 
   2   1  14        1.77      -23.48     23.48 o 
   3   1  14        0.06        7.95     15.58 o 
  -1   2  14        8.45      -11.69     21.02 o 
   0   2  14        0.00       22.74     19.79 o 
   2   2  14        2.76        9.02     10.19 o 
   3   2  14       22.55       29.21     17.72 o 
  -1   3  14       21.15        9.82     14.26 o 
   0   3  14       18.48       46.90     25.25 o 
   1   3  14       17.28       -3.43     13.23 o 
   2   3  14        2.78      -21.59     22.93 o 
   0  -1  15        2.35       -8.78     22.93 o 
   0   1  15        0.44       11.34     16.79 o 
                                                 
